# Supplementary material for: Long-term care use and socio-economic status in Belgium: a survival analysis using health care insurance data
Source: Arch Public Health. 2013 Jan 3;71(1):1. doi: 10.1186/0778-7367-71-1 (PMC3552700; doi:10.1186/0778-7367-71-1)
Supplement: Additional file 2 — Models_chronic_dead. [file 0778-7367-71-1-S2.xlsx]

## Sheet: basic
Dependent variable: home care use									Dependent variable: home care use
	Sex = M									Sex = F
Number	of	strata	=	40	Number of obs	=	523237		Number	of	strata	=	40	Number of obs	=	666515
Number	of	PSUs	=	30592	Population size	=	523237		Number	of	PSUs	=	38614	Population size	=	666515
					Design df	=	30552							Design df	=	38574
					F( 60, 30493)	=	38.74							F( 61, 38514)	=	67.36
					Prob > F	=	0							Prob > F	=	0
home_ca~_1st	Coef.	Std. Err.	t	P>t	[95% Conf.	Interval]			home_ca~_1st	Coef.	Std. Err.	t	P>t	[95% Conf.	Interval]
age									age
66	1.28849	0.61566	2.09	0.036	0.0817674	2.49521			66	0.309035	0.275342	1.12	0.262	-0.230643	0.848712
67	1.80629	0.600958	3.01	0.003	0.628388	2.98419			67	0.689659	0.263348	2.62	0.009	0.17349	1.20583
68	1.78085	0.601637	2.96	0.003	0.601614	2.96008			68	0.597556	0.265201	2.25	0.024	0.0777566	1.11736
69	1.8532	0.599341	3.09	0.002	0.678464	3.02793			69	0.833137	0.258783	3.22	0.001	0.325917	1.34036
70	2.13307	0.594304	3.59	0	0.968205	3.29793			70	0.930875	0.256728	3.63	0	0.427681	1.43407
71	2.19787	0.593951	3.7	0	1.0337	3.36204			71	0.962596	0.256473	3.75	0	0.459903	1.46529
72	2.18758	0.594883	3.68	0	1.02158	3.35357			72	1.30173	0.251063	5.18	0	0.809641	1.79382
73	2.51154	0.590604	4.25	0	1.35393	3.66915			73	1.39228	0.250158	5.57	0	0.901961	1.88259
74	2.76174	0.588076	4.7	0	1.60909	3.91439			74	1.58122	0.248031	6.38	0	1.09508	2.06737
75	2.88089	0.587342	4.9	0	1.72967	4.0321			75	1.74039	0.246644	7.06	0	1.25697	2.22382
76	3.07052	0.586159	5.24	0	1.92163	4.21942			76	1.92319	0.245464	7.83	0	1.44207	2.4043
77	3.04351	0.587096	5.18	0	1.89278	4.19424			77	1.91496	0.246151	7.78	0	1.4325	2.39742
78	3.45064	0.584542	5.9	0	2.30491	4.59636			78	2.18253	0.244574	8.92	0	1.70316	2.6619
79	3.53978	0.584691	6.05	0	2.39376	4.6858			79	2.22422	0.244957	9.08	0	1.7441	2.70435
80	3.80613	0.58354	6.52	0	2.66236	4.94989			80	2.52577	0.243388	10.38	0	2.04872	3.00281
81	3.90286	0.583684	6.69	0	2.75882	5.04691			81	2.45983	0.244616	10.06	0	1.98037	2.93928
82	4.08786	0.583415	7.01	0	2.94434	5.23138			82	2.79822	0.243034	11.51	0	2.32187	3.27457
83	4.21375	0.583467	7.22	0	3.07013	5.35736			83	2.67078	0.244887	10.91	0	2.1908	3.15077
84	4.15675	0.5849	7.11	0	3.01032	5.30318			84	2.9606	0.243816	12.14	0	2.48272	3.43849
85	4.32743	0.584976	7.4	0	3.18086	5.47401			85	3.07908	0.244334	12.6	0	2.60018	3.55798
86	4.46893	0.585848	7.63	0	3.32064	5.61722			86	3.10954	0.24643	12.62	0	2.62654	3.59255
87	4.64831	0.587195	7.92	0	3.49739	5.79924			87	3.19663	0.248471	12.87	0	2.70962	3.68364
88	4.69832	0.591069	7.95	0	3.5398	5.85684			88	3.32726	0.251625	13.22	0	2.83407	3.82045
89	4.64286	0.598339	7.76	0	3.47009	5.81563			89	3.34249	0.257055	13	0	2.83866	3.84633
90	4.81349	0.602982	7.98	0	3.63162	5.99536			90	3.42354	0.261957	13.07	0	2.9101	3.93698
91	4.96998	0.608144	8.17	0	3.778	6.16197			91	3.5533	0.266254	13.35	0	3.03143	4.07516
92	5.01939	0.613682	8.18	0	3.81655	6.22223			92	3.57674	0.273833	13.06	0	3.04002	4.11346
93	5.10399	0.621508	8.21	0	3.88581	6.32217			93	3.56365	0.283538	12.57	0	3.00791	4.11939
94	5.26345	0.638932	8.24	0	4.01112	6.51578			94	3.86667	0.283859	13.62	0	3.3103	4.42304
95	5.58731	0.647075	8.63	0	4.31902	6.85561			95	3.62332	0.323522	11.2	0	2.98921	4.25743
96	4.62605	0.831463	5.56	0	2.99635	6.25575			96	3.53071	0.368173	9.59	0	2.80908	4.25234
97	4.97982	0.8304	6	0	3.3522	6.60744			97	3.88876	0.377304	10.31	0	3.14923	4.62828
98	4.10613	1.17655	3.49	0	1.80005	6.41221			98	3.95218	0.457774	8.63	0	3.05494	4.84943
99	(empty)								99	3.68707	0.632476	5.83	0	2.4474	4.92674
100	5.96926	0.821691	7.26	0	4.35871	7.57981			100	3.57948	0.606326	5.9	0	2.39106	4.76789
partner	-0.263264	0.0473673	-5.56	0	-0.356106	-0.170422			partner	-0.237109	0.0351167	-6.75	0	-0.305939	-0.168279
province_arrondis**									province_arrondis**
13	0.534748	0.115605	4.63	0	0.308156	0.761339			13	0.538246	0.0842248	6.39	0	0.373164	0.703329
21	-0.242635	0.109369	-2.22	0.027	-0.457003	-0.0282665			21	-0.49855	0.0731169	-6.82	0	-0.641861	-0.355239
23	0.133958	0.111294	1.2	0.229	-0.0841839	0.352099			23	0.042307	0.0790777	0.54	0.593	-0.112687	0.197301
24	0.485377	0.109538	4.43	0	0.270677	0.700077			24	0.355036	0.0758555	4.68	0	0.206357	0.503714
25	-0.0621961	0.151109	-0.41	0.681	-0.358375	0.233983			25	-0.162359	0.0998617	-1.63	0.104	-0.35809	0.0333727
31	0.375182	0.0986093	3.8	0	0.181903	0.56846			31	0.350671	0.0672498	5.21	0	0.21886	0.482482
32	0.690335	0.102431	6.74	0	0.489565	0.891104			32	0.593547	0.0728883	8.14	0	0.450684	0.73641
41	0.483814	0.0939465	5.15	0	0.299675	0.667953			41	0.350027	0.0649027	5.39	0	0.222816	0.477238
42	0.530857	0.103165	5.15	0	0.328649	0.733065			42	0.502373	0.0702289	7.15	0	0.364722	0.640023
51	0.233574	0.100527	2.32	0.02	0.0365376	0.430611			51	0.18192	0.0650371	2.8	0.005	0.0544456	0.309394
52	0.433057	0.120623	3.59	0	0.196631	0.669482			52	0.319016	0.0800813	3.98	0	0.162055	0.475978
61	-0.287561	0.109336	-2.63	0.009	-0.501865	-0.0732573			61	-0.432646	0.0708947	-6.1	0	-0.571602	-0.293691
71	0.633303	0.0924419	6.85	0	0.452113	0.814493			71	0.660982	0.0657033	10.06	0	0.532202	0.789762
81	-0.148239	0.191039	-0.78	0.438	-0.522684	0.226206			81	-0.466934	0.134906	-3.46	0.001	-0.731353	-0.202516
91	0.283216	0.146896	1.93	0.054	-0.0047057	0.571138			91	0.0635816	0.0977103	0.65	0.515	-0.127933	0.255096
92	-0.069501	0.215756	-0.32	0.747	-0.492391	0.353389			92	0.278549	0.119253	2.34	0.02	0.0448104	0.512288
year									year
2005	0.400906	0.0955319	4.2	0	0.213659	0.588152			2005	0.214025	0.0595741	3.59	0	0.0972579	0.330792
2006	0.408825	0.0948574	4.31	0	0.2229	0.59475			2006	0.263975	0.0588779	4.48	0	0.148573	0.379377
2007	0.484757	0.0931994	5.2	0	0.302083	0.667432			2007	0.240447	0.0587723	4.09	0	0.125252	0.355642
2008	0.577533	0.0915134	6.31	0	0.398163	0.756903			2008	0.259612	0.0583938	4.45	0	0.145158	0.374065
2009	0.584003	0.096051	6.08	0	0.39574	0.772267			2009	0.285065	0.0619677	4.6	0	0.163607	0.406523
quarter									quarter
2	-0.0899439	0.0583393	-1.54	0.123	-0.204291	0.0244035			2	-0.123863	0.0400317	-3.09	0.002	-0.202326	-0.0453997
3	-0.157609	0.0595591	-2.65	0.008	-0.274348	-0.0408708			3	-0.17036	0.0407987	-4.18	0	-0.250326	-0.0903934
4	-0.0696639	0.0641241	-1.09	0.277	-0.19535	0.056022			4	-0.148301	0.0441406	-3.36	0.001	-0.234818	-0.061784
Preferential status initially	0.265764	0.0482957	5.5	0	0.171102	0.360426			Preferential status initially	0.0892234	0.0315329	2.83	0.005	0.0274182	0.151029
constant	-9.12055	0.586898	-15.54	0	-10.2709	-7.9702			constant	-7.13454	0.245055	-29.11	0	-7.61485	-6.65422
* Reference group: age = 65; no partner; province_part = 11; year = 2004; quarter = 1; no preferential status initially
** See sheet "codes-province"

## Sheet: interaction
Dependent variable: home care use									Dependent variable: home care use
	Sex = M									Sex = F
Number	of	strata	=	40	Number of obs	=	523237		Number	of	strata	=	40	Number of obs	=	666515
Number	of	PSUs	=	30592	Population size	=	523237		Number	of	PSUs	=	38614	Population size	=	666515
					Design df	=	30552							Design df	=	38574
					F( 61, 30492)	=	37.43							F( 62, 38513)	=	65.87
					Prob > F	=	0							Prob > F	=	0
home_ca~_1st	Coef.	Std. Err.	t	P>t	[95% Conf.	Interval]			home_ca~_1st	Coef.	Std. Err.	t	P>t	[95% Conf.	Interval]
age									age
66	1.29366	0.615741	2.1	0.036	0.0867782	2.50053			66	0.308883	0.275325	1.12	0.262	-0.230762	0.848527
67	1.81645	0.600932	3.02	0.003	0.638599	2.9943			67	0.690968	0.263303	2.62	0.009	0.174887	1.20705
68	1.79634	0.60166	2.99	0.003	0.617066	2.97562			68	0.60039	0.265218	2.26	0.024	0.0805554	1.12023
69	1.87218	0.599173	3.12	0.002	0.697773	3.04658			69	0.83801	0.258705	3.24	0.001	0.330941	1.34508
70	2.15624	0.594183	3.63	0	0.991611	3.32086			70	0.937766	0.256617	3.65	0	0.434791	1.44074
71	2.22524	0.593768	3.75	0	1.06143	3.38905			71	0.972113	0.256423	3.79	0	0.469518	1.47471
72	2.21879	0.594768	3.73	0	1.05302	3.38456			72	1.31393	0.250962	5.24	0	0.822039	1.80582
73	2.5474	0.590519	4.31	0	1.38996	3.70484			73	1.40704	0.250082	5.63	0	0.916867	1.8972
74	2.80298	0.588194	4.77	0	1.65009	3.95586			74	1.59863	0.247944	6.45	0	1.11265	2.0846
75	2.9277	0.587429	4.98	0	1.77632	4.07909			75	1.76049	0.246545	7.14	0	1.27725	2.24372
76	3.12304	0.586175	5.33	0	1.97411	4.27197			76	1.94643	0.245427	7.93	0	1.46539	2.42747
77	3.10201	0.587023	5.28	0	1.95141	4.2526			77	1.94191	0.246139	7.89	0	1.45947	2.42435
78	3.51531	0.5846	6.01	0	2.36947	4.66115			78	2.21321	0.244604	9.05	0	1.73378	2.69264
79	3.61109	0.584789	6.18	0	2.46488	4.7573			79	2.25912	0.245038	9.22	0	1.77884	2.7394
80	3.88448	0.583762	6.65	0	2.74029	5.02868			80	2.56515	0.243554	10.53	0	2.08778	3.04252
81	3.98855	0.583979	6.83	0	2.84392	5.13317			81	2.50383	0.244907	10.22	0	2.0238	2.98385
82	4.18096	0.583804	7.16	0	3.03668	5.32524			82	2.84686	0.243442	11.69	0	2.36971	3.32401
83	4.31457	0.584009	7.39	0	3.16988	5.45925			83	2.72403	0.245442	11.1	0	2.24296	3.2051
84	4.26509	0.585535	7.28	0	3.11742	5.41277			84	3.0188	0.244549	12.34	0	2.53948	3.49812
85	4.44298	0.585596	7.59	0	3.29519	5.59077			85	3.14242	0.245212	12.82	0	2.6618	3.62305
86	4.59159	0.586511	7.83	0	3.442	5.74117			86	3.17863	0.247628	12.84	0	2.69327	3.66398
87	4.77824	0.587985	8.13	0	3.62576	5.93071			87	3.27173	0.249526	13.11	0	2.78265	3.76081
88	4.83697	0.592417	8.16	0	3.67581	5.99813			88	3.40792	0.253217	13.46	0	2.91161	3.90423
89	4.79788	0.599535	8	0	3.62277	5.973			89	3.42871	0.258999	13.24	0	2.92107	3.93636
90	4.98732	0.604299	8.25	0	3.80287	6.17177			90	3.51624	0.264194	13.31	0	2.99841	4.03407
91	5.1522	0.610019	8.45	0	3.95654	6.34786			91	3.65417	0.268305	13.62	0	3.12828	4.18005
92	5.21209	0.614865	8.48	0	4.00692	6.41725			92	3.6839	0.276704	13.31	0	3.14155	4.22625
93	5.30475	0.62365	8.51	0	4.08237	6.52713			93	3.67711	0.28665	12.83	0	3.11526	4.23895
94	5.4813	0.640925	8.55	0	4.22506	6.73754			94	3.98429	0.287083	13.88	0	3.4216	4.54698
95	5.8137	0.649467	8.95	0	4.54072	7.08669			95	3.74634	0.326614	11.47	0	3.10617	4.38651
96	4.8783	0.835244	5.84	0	3.24119	6.51541			96	3.66018	0.3705	9.88	0	2.93399	4.38638
97	5.24599	0.833067	6.3	0	3.61314	6.87884			97	4.01353	0.380207	10.56	0	3.26831	4.75875
98	4.39878	1.17819	3.73	0	2.08948	6.70808			98	4.07646	0.459359	8.87	0	3.17611	4.97682
99	(empty)								99	3.81491	0.631582	6.04	0	2.577	5.05283
100	6.17835	0.854718	7.23	0	4.50307	7.85363			100	3.71492	0.615697	6.03	0	2.50814	4.9217
partner	-0.259542	0.0472082	-5.5	0	-0.352072	-0.167012			partner	-0.231163	0.0351327	-6.58	0	-0.300024	-0.162302
province_arrondis**									province_arrondis**
13	0.537253	0.115433	4.65	0	0.311	0.763506			13	0.538947	0.0842338	6.4	0	0.373847	0.704048
21	-0.261319	0.109663	-2.38	0.017	-0.476262	-0.046375			21	-0.502486	0.0731801	-6.87	0	-0.645921	-0.359051
23	0.137618	0.111279	1.24	0.216	-0.0804925	0.355729			23	0.0443335	0.0790902	0.56	0.575	-0.110685	0.199352
24	0.492386	0.109433	4.5	0	0.277894	0.706879			24	0.356716	0.0758961	4.7	0	0.207957	0.505474
25	-0.065377	0.151151	-0.43	0.665	-0.361639	0.230885			25	-0.161803	0.0999145	-1.62	0.105	-0.357638	0.0340324
31	0.376069	0.0985548	3.82	0	0.182898	0.569241			31	0.350485	0.067276	5.21	0	0.218623	0.482348
32	0.683363	0.102554	6.66	0	0.482353	0.884374			32	0.592942	0.0728434	8.14	0	0.450167	0.735717
41	0.484001	0.0938707	5.16	0	0.300011	0.667992			41	0.350704	0.0648958	5.4	0	0.223506	0.477901
42	0.529793	0.103217	5.13	0	0.327484	0.732102			42	0.503066	0.0702537	7.16	0	0.365367	0.640765
51	0.227915	0.100569	2.27	0.023	0.0307948	0.425035			51	0.180968	0.0650643	2.78	0.005	0.05344	0.308495
52	0.444186	0.119891	3.7	0	0.209194	0.679177			52	0.318839	0.0801011	3.98	0	0.161839	0.47584
61	-0.28928	0.109366	-2.65	0.008	-0.503643	-0.0749174			61	-0.433419	0.0708978	-6.11	0	-0.57238	-0.294457
71	0.635388	0.0922686	6.89	0	0.454538	0.816238			71	0.661005	0.0656533	10.07	0	0.532323	0.789687
81	-0.151923	0.191036	-0.8	0.426	-0.526361	0.222516			81	-0.46654	0.134964	-3.46	0.001	-0.731073	-0.202008
91	0.275978	0.147774	1.87	0.062	-0.0136644	0.565621			91	0.061778	0.097764	0.63	0.527	-0.129842	0.253398
92	-0.069523	0.216591	-0.32	0.748	-0.494051	0.355005			92	0.277713	0.119081	2.33	0.02	0.0443123	0.511114
year									year
2005	0.40044	0.0955208	4.19	0	0.213215	0.587664			2005	0.214029	0.0595716	3.59	0	0.0972676	0.330791
2006	0.408069	0.0948424	4.3	0	0.222174	0.593964			2006	0.264117	0.0588726	4.49	0	0.148726	0.379509
2007	0.48394	0.093184	5.19	0	0.301295	0.666584			2007	0.240609	0.0587689	4.09	0	0.12542	0.355797
2008	0.576372	0.0915109	6.3	0	0.397007	0.755737			2008	0.259523	0.0583957	4.44	0	0.145066	0.37398
2009	0.583035	0.0960537	6.07	0	0.394766	0.771304			2009	0.284844	0.0619716	4.6	0	0.163378	0.40631
quarter									quarter
2	-0.0899487	0.0583345	-1.54	0.123	-0.204287	0.0243893			2	-0.123885	0.0400302	-3.09	0.002	-0.202345	-0.0454244
3	-0.157778	0.0595527	-2.65	0.008	-0.274503	-0.0410518			3	-0.170399	0.0407971	-4.18	0	-0.250362	-0.0904354
4	-0.0698531	0.0641194	-1.09	0.276	-0.19553	0.0558236			4	-0.148388	0.044139	-3.36	0.001	-0.234902	-0.0618748
Preferential status initially	0.631464	0.125598	5.03	0	0.385287	0.877642			Preferential status initially	0.26549	0.0808962	3.28	0.001	0.106931	0.424048
Interaction variable preferential status * age	-0.0234064	0.0075345	-3.11	0.002	-0.0381742	-0.0086385			Interaction variable preferential status * age	-0.0111486	0.0047287	-2.36	0.018	-0.0204169	-0.0018803
constant	-9.20419	0.58726	-15.67	0	-10.3552	-8.05314			constant	-7.17936	0.245396	-29.26	0	-7.66034	-6.69838
* Reference group: age = 65; no partner; province_part = 11; year = 2004; quarter = 1; no preferential status initially
** See sheet "codes-province"

## Sheet: chronic_interaction
Dependent variable: home care use									Dependent variable: home care use
	Sex = M									Sex = F
Number	of	strata	=	40	Number of obs	=	523237		Number	of	strata	=	40	Number of obs	=	666515
Number	of	PSUs	=	30592	Population size	=	523237		Number	of	PSUs	=	38614	Population size	=	666515
					Design df	=	30552							Design df	=	38574
					F( 66, 30487)	=	54.25							F( 67, 38508)	=	86.9
					Prob > F	=	0							Prob > F	=	0
home_ca~_1st	Coef.	Std. Err.	t	P>t	[95% Conf.	Interval]			home_ca~_1st	Coef.	Std. Err.	t	P>t	[95% Conf.	Interval]
age									age
66	1.27121	0.615637	2.06	0.039	0.0645399	2.47789			66	0.285357	0.275281	1.04	0.3	-0.254201	0.824914
67	1.73398	0.600585	2.89	0.004	0.556805	2.91115			67	0.635298	0.263336	2.41	0.016	0.119152	1.15144
68	1.69613	0.601477	2.82	0.005	0.517207	2.87505			68	0.524452	0.265066	1.98	0.048	0.0049169	1.04399
69	1.75839	0.599063	2.94	0.003	0.5842	2.93258			69	0.758047	0.258669	2.93	0.003	0.251049	1.26504
70	2.01459	0.594154	3.39	0.001	0.85002	3.17915			70	0.854909	0.25664	3.33	0.001	0.351889	1.35793
71	2.07237	0.593703	3.49	0	0.908689	3.23605			71	0.877656	0.256483	3.42	0.001	0.374942	1.38037
72	2.06439	0.59473	3.47	0.001	0.898693	3.23008			72	1.20553	0.251164	4.8	0	0.713241	1.69782
73	2.38662	0.590453	4.04	0	1.22931	3.54394			73	1.29768	0.250271	5.19	0	0.807144	1.78822
74	2.62779	0.588157	4.47	0	1.47498	3.7806			74	1.48274	0.248067	5.98	0	0.996522	1.96896
75	2.73794	0.587317	4.66	0	1.58677	3.8891			75	1.63971	0.246559	6.65	0	1.15645	2.12297
76	2.93547	0.58633	5.01	0	1.78624	4.0847			76	1.81131	0.245506	7.38	0	1.33011	2.29251
77	2.90037	0.587031	4.94	0	1.74976	4.05098			77	1.79565	0.246338	7.29	0	1.31282	2.27848
78	3.3157	0.584829	5.67	0	2.16941	4.46199			78	2.07828	0.244803	8.49	0	1.59845	2.5581
79	3.38536	0.585024	5.79	0	2.23868	4.53203			79	2.11347	0.245246	8.62	0	1.63278	2.59415
80	3.65953	0.583914	6.27	0	2.51504	4.80403			80	2.42275	0.24379	9.94	0	1.94492	2.90059
81	3.7461	0.584216	6.41	0	2.60101	4.89119			81	2.36252	0.245102	9.64	0	1.88212	2.84293
82	3.91258	0.584305	6.7	0	2.76732	5.05784			82	2.70875	0.243722	11.11	0	2.23104	3.18645
83	4.0729	0.584288	6.97	0	2.92767	5.21812			83	2.57503	0.245692	10.48	0	2.09346	3.05659
84	4.02756	0.585743	6.88	0	2.87948	5.17564			84	2.84779	0.245046	11.62	0	2.3675	3.32809
85	4.22419	0.585767	7.21	0	3.07606	5.37232			85	2.96415	0.245663	12.07	0	2.48264	3.44565
86	4.3698	0.586809	7.45	0	3.21963	5.51997			86	2.96838	0.248667	11.94	0	2.48098	3.45577
87	4.54811	0.588995	7.72	0	3.39365	5.70256			87	3.10339	0.250259	12.4	0	2.61288	3.5939
88	4.66336	0.592443	7.87	0	3.50215	5.82458			88	3.24381	0.254011	12.77	0	2.74595	3.74168
89	4.60638	0.600244	7.67	0	3.42988	5.78289			89	3.25771	0.26058	12.5	0	2.74696	3.76845
90	4.77137	0.605221	7.88	0	3.58512	5.95763			90	3.35824	0.265479	12.65	0	2.8379	3.87859
91	4.95657	0.611825	8.1	0	3.75736	6.15577			91	3.47298	0.270634	12.83	0	2.94253	4.00343
92	4.9965	0.619496	8.07	0	3.78226	6.21074			92	3.53523	0.277761	12.73	0	2.99081	4.07965
93	5.17344	0.623158	8.3	0	3.95202	6.39485			93	3.54265	0.288897	12.26	0	2.97641	4.1089
94	5.40414	0.639509	8.45	0	4.15068	6.65761			94	3.82889	0.287614	13.31	0	3.26516	4.39262
95	5.75169	0.651338	8.83	0	4.47504	7.02834			95	3.61816	0.326897	11.07	0	2.97743	4.25889
96	4.75347	0.838323	5.67	0	3.11033	6.39662			96	3.49941	0.372758	9.39	0	2.7688	4.23003
97	4.95843	0.810647	6.12	0	3.36953	6.54733			97	3.85384	0.396473	9.72	0	3.07675	4.63094
98	4.25338	1.18845	3.58	0	1.92398	6.58279			98	4.04438	0.469052	8.62	0	3.12503	4.96374
99	(empty)								99	3.52715	0.640235	5.51	0	2.27227	4.78203
100	6.18467	0.84764	7.3	0	4.52326	7.84608			100	3.67663	0.628402	5.85	0	2.44495	4.90832
partner	-0.315426	0.048184	-6.55	0	-0.409869	-0.220984			partner	-0.243724	0.0354341	-6.88	0	-0.313175	-0.174272
province_arrondis**									province_arrondis**
13	0.56541	0.117686	4.8	0	0.33474	0.79608			13	0.546167	0.0857907	6.37	0	0.378015	0.714318
21	-0.282757	0.111396	-2.54	0.011	-0.501098	-0.0644172			21	-0.522728	0.0743996	-7.03	0	-0.668553	-0.376902
23	0.154452	0.114321	1.35	0.177	-0.0696223	0.378526			23	0.0088463	0.0807686	0.11	0.913	-0.149462	0.167155
24	0.524446	0.111602	4.7	0	0.305701	0.74319			24	0.370786	0.0767674	4.83	0	0.22032	0.521253
25	-0.119804	0.154585	-0.78	0.438	-0.422797	0.183189			25	-0.193747	0.101383	-1.91	0.056	-0.392459	0.0049658
31	0.372414	0.101345	3.67	0	0.173774	0.571054			31	0.346302	0.0681237	5.08	0	0.212778	0.479826
32	0.656646	0.108816	6.03	0	0.443362	0.869929			32	0.582713	0.0745577	7.82	0	0.436578	0.728848
41	0.448047	0.0989234	4.53	0	0.254153	0.64194			41	0.363277	0.0657314	5.53	0	0.234442	0.492112
42	0.536723	0.106934	5.02	0	0.327129	0.746318			42	0.507633	0.0718787	7.06	0	0.366749	0.648517
51	0.215148	0.101844	2.11	0.035	0.0155305	0.414766			51	0.179387	0.0659865	2.72	0.007	0.0500518	0.308722
52	0.498948	0.120655	4.14	0	0.26246	0.735436			52	0.295762	0.082729	3.58	0	0.133611	0.457913
61	-0.326919	0.111952	-2.92	0.004	-0.54635	-0.107489			61	-0.505476	0.0727618	-6.95	0	-0.648091	-0.362861
71	0.653054	0.0950752	6.87	0	0.466702	0.839405			71	0.674961	0.0659765	10.23	0	0.545645	0.804276
81	-0.214032	0.195157	-1.1	0.273	-0.596547	0.168483			81	-0.545671	0.138187	-3.95	0	-0.816522	-0.274821
91	0.217553	0.15334	1.42	0.156	-0.0830008	0.518107			91	0.0194715	0.100171	0.19	0.846	-0.176866	0.215809
92	-0.139111	0.222754	-0.62	0.532	-0.575719	0.297496			92	0.240781	0.118571	2.03	0.042	0.0083791	0.473182
year									year
2005	0.315751	0.095721	3.3	0.001	0.128134	0.503368			2005	0.141932	0.0599369	2.37	0.018	0.0244542	0.25941
2006	0.275433	0.0953552	2.89	0.004	0.0885331	0.462333			2006	0.182166	0.0594057	3.07	0.002	0.0657291	0.298602
2007	0.296965	0.0944413	3.14	0.002	0.111856	0.482074			2007	0.13853	0.0595214	2.33	0.02	0.0218663	0.255193
2008	0.368678	0.0928346	3.97	0	0.186718	0.550638			2008	0.152729	0.0591479	2.58	0.01	0.036798	0.268661
2009	0.34139	0.0981818	3.48	0.001	0.14895	0.53383			2009	0.171167	0.062909	2.72	0.007	0.0478635	0.29447
quarter									quarter
2	-0.0938101	0.0587549	-1.6	0.11	-0.208972	0.021352			2	-0.120544	0.0402133	-3	0.003	-0.199363	-0.0417248
3	-0.169223	0.0600568	-2.82	0.005	-0.286937	-0.0515096			3	-0.170062	0.0410256	-4.15	0	-0.250473	-0.0896508
4	-0.104505	0.0646931	-1.62	0.106	-0.231306	0.0222965			4	-0.163964	0.0445361	-3.68	0	-0.251256	-0.0766726
COPD	0.873059	0.0839735	10.4	0	0.708467	1.03765			COPD	0.407898	0.0896315	4.55	0	0.232218	0.583578
dementia	1.88648	0.0864221	21.83	0	1.71709	2.05588			dementia	1.45356	0.0631629	23.01	0	1.32976	1.57736
diabetes	0.456077	0.105982	4.3	0	0.248348	0.663806			diabetes	0.524353	0.0779492	6.73	0	0.371571	0.677136
hip fracture	2.29149	0.113049	20.27	0	2.06991	2.51307			hip fracture	2.17515	0.0640375	33.97	0	2.04963	2.30066
parkinson's disease	1.67541	0.132965	12.6	0	1.41479	1.93602			parkinson's disease	0.958222	0.137886	6.95	0	0.687961	1.22848
Preferential status initially	0.575442	0.126912	4.53	0	0.32669	0.824194			Preferential status initially	0.254565	0.0813989	3.13	0.002	0.0950209	0.414109
Interaction variable preferential status * age	-0.0199299	0.0076483	-2.61	0.009	-0.0349209	-0.0049389			Interaction variable preferential status * age	-0.0105181	0.0048135	-2.19	0.029	-0.0199527	-0.0010835
constant	-9.02523	0.587064	-15.37	0	-10.1759	-7.87456			constant	-7.10867	0.245413	-28.97	0	-7.58969	-6.62766
* Reference group: age = 65; no partner; province_part = 11; year = 2004; quarter = 1; no preferential status initially
** See sheet "codes-province"

## Sheet: summary
Model	Variable	Men					Women
		Est.	St.error	t-value	Sign.		Est.	St.error	t-value	Sign.
Basic model	Pref. Status	0.265764	0.0482957	5.5	0		0.0892234	0.0315329	2.83	0.005
Interaction with age	Pref. Status	0.631464	0.125598	5.03	0		0.26549	0.0808962	3.28	0.001
	Interaction var	-0.0234064	0.0075345	-3.11	0.002		-0.0111486	0.0047287	-2.36	0.018
With chronic conditions	Pref. Status	0.575442	0.126912	4.53	0		0.254565	0.0813989	3.13	0.002
& interaction with age	Interaction var	-0.0199299	0.0076483	-2.61	0.009		-0.0105181	0.0048135	-2.19	0.029

## Sheet: choice_type
Dependent variable: home care high, given first use of home care (cross-sectional model)
Comparison of models without and with preferential status variables
Sex = M						Sex = F
Model without preferential status	Logistic regression	Number of obs	=	2224		Model without preferential status	Logistic regression	Number of obs	=	4759
		LR chi2(27)	=	127.12				LR chi2(27)	=	158.02
		Prob > chi2	=	0				Prob > chi2	=	0
	Log likelihood = -953.3672	Pseudo R2	=	0.0625			Log likelihood = -1676.967	Pseudo R2	=	0.045
Model with preferential status (dummy)	Logistic regression	Number of obs	=	2224		Model with preferential status (dummy)	Logistic regression	Number of obs	=	4759
		LR chi2(28)	=	127.36				LR chi2(28)	=	158.2
		Prob > chi2	=	0				Prob > chi2	=	0
	Log likelihood = -953.24796	Pseudo R2	=	0.0626			Log likelihood = -1676.8739	Pseudo R2	=	0.045
Model with preferential status; dummy and interaction with age	Logistic regression	Number of obs	=	2224		Model with preferential status; dummy and interaction with age	Logistic regression	Number of obs	=	4759
		LR chi2(29)	=	127.47				LR chi2(29)	=	158.33
		Prob > chi2	=	0				Prob > chi2	=	0
	Log likelihood = -953.19608	Pseudo R2	=	0.0627			Log likelihood = -1676.8122	Pseudo R2	=	0.0451

## Sheet: death|homecare
Dependent variable: death, given use of home care low
	Sex = M									Sex = F
Number	of	strata	=	1	Number of obs	=	14608		Number	of	strata	=	1	Number of obs	=	40965
Number	of	PSUs	=	2105	Population size	=	14608		Number	of	PSUs	=	4526	Population size	=	40965
					Design df	=	2104							Design df	=	4525
					F( 28, 2077)	=	3.62							F( 28, 4498)	=	8.94
					Prob > F	=	0							Prob > F	=	0
dead	Coef.	Std. Err.	t	P>t	[95% Conf.	Interval]			dead	Coef.	Std. Err.	t	P>t	[95% Conf.	Interval]
age*	-0.324244	0.110971	-2.92	0.004	-0.541868	-0.106621			age*	-0.124319	0.102729	-1.21	0.226	-0.325719	0.07708
age²	0.0021017	0.0006746	3.12	0.002	0.0007788	0.0034246			age²	0.0011793	0.0006122	1.93	0.054	-2.1e-05	0.0023795
partner	0.202258	0.0802373	2.52	0.012	0.0449049	0.359611			partner	0.131785	0.0858408	1.54	0.125	-0.0365048	0.300075
province_arrondis***									province_arrondis***
13	-0.161616	0.210272	-0.77	0.442	-0.573979	0.250748			13	-0.205176	0.209205	-0.98	0.327	-0.61532	0.204967
21	-0.187993	0.188966	-0.99	0.32	-0.558572	0.182586			21	0.163717	0.152747	1.07	0.284	-0.135741	0.463175
23	-0.0892414	0.197901	-0.45	0.652	-0.477344	0.298861			23	0.127837	0.177058	0.72	0.47	-0.219283	0.474957
24	-0.211824	0.195911	-1.08	0.28	-0.596024	0.172377			24	-0.153984	0.183685	-0.84	0.402	-0.514097	0.206128
25	0.322305	0.240614	1.34	0.181	-0.149561	0.794171			25	-0.0404786	0.232932	-0.17	0.862	-0.497138	0.416181
31	-0.589166	0.184814	-3.19	0.001	-0.951603	-0.226728			31	-0.375342	0.174045	-2.16	0.031	-0.716555	-0.0341299
32	-0.507619	0.188418	-2.69	0.007	-0.877123	-0.138114			32	-0.337353	0.185918	-1.81	0.07	-0.701844	0.0271376
41	-0.0774189	0.164494	-0.47	0.638	-0.400008	0.24517			41	-0.0814875	0.157285	-0.52	0.604	-0.389843	0.226869
42	-0.289563	0.189851	-1.53	0.127	-0.661878	0.0827527			42	-0.0777183	0.172715	-0.45	0.653	-0.416323	0.260887
51	-0.178514	0.176228	-1.01	0.311	-0.524113	0.167085			51	0.0390754	0.147795	0.26	0.791	-0.250675	0.328826
52	-0.231074	0.216426	-1.07	0.286	-0.655505	0.193357			52	0.226724	0.178002	1.27	0.203	-0.122246	0.575694
61	0.408748	0.180307	2.27	0.023	0.0551492	0.762346			61	0.409403	0.149706	2.73	0.006	0.115907	0.702899
71	-0.260116	0.167091	-1.56	0.12	-0.587797	0.0675645			71	-0.0858833	0.15616	-0.55	0.582	-0.392033	0.220266
81	0.0210816	0.361958	0.06	0.954	-0.688752	0.730915			81	0.0866221	0.338207	0.26	0.798	-0.576429	0.749673
91	0.120715	0.250757	0.48	0.63	-0.371044	0.612473			91	-0.109835	0.230413	-0.48	0.634	-0.561558	0.341888
92	0.143437	0.365616	0.39	0.695	-0.57357	0.860443			92	0.221334	0.254154	0.87	0.384	-0.276932	0.7196
year									year
2005	-0.583366	0.283324	-2.06	0.04	-1.13899	-0.0277423			2005	-0.437248	0.302795	-1.44	0.149	-1.03087	0.156378
2006	-0.591391	0.276296	-2.14	0.032	-1.13323	-0.0495495			2006	-0.517338	0.290652	-1.78	0.075	-1.08716	0.0524813
2007	-0.867292	0.276983	-3.13	0.002	-1.41048	-0.324102			2007	-0.509027	0.286244	-1.78	0.075	-1.07021	0.0521508
2008	-0.921209	0.274745	-3.35	0.001	-1.46001	-0.382409			2008	-0.449084	0.283606	-1.58	0.113	-1.00509	0.106922
2009	-0.79532	0.279981	-2.84	0.005	-1.34439	-0.246252			2009	-0.480677	0.287635	-1.67	0.095	-1.04458	0.0832285
quart									quart
2	-0.106426	0.0998013	-1.07	0.286	-0.302146	0.0892937			2	-0.248264	0.0928042	-2.68	0.007	-0.430206	-0.0663229
3	-0.288465	0.101837	-2.83	0.005	-0.488177	-0.0887536			3	-0.419085	0.0948952	-4.42	0	-0.605126	-0.233044
4	-0.0300519	0.108561	-0.28	0.782	-0.24295	0.182846			4	-0.144303	0.0996123	-1.45	0.148	-0.339592	0.0509859
Preferential status initially	-0.125282	0.0855362	-1.46	0.143	-0.293027	0.042462			Preferential status initially	-0.0124969	0.0723406	-0.17	0.863	-0.15432	0.129326
constant	10.5152	4.5472	2.31	0.021	1.5977	19.4327			constant	-0.997996	4.30438	-0.23	0.817	-9.43667	7.44068
* age is entered in a quadratic specification, because of the smaller sample size and problems with empty cells, the dummy specification used in most models was not possible
** Reference group: no partner; province_part = 11; year = 2004; quarter = 1; no preferential status initially
** See sheet "codes-province"

## Sheet: codes_province
Code	Province or arrondissement
11	Antwerpen and Mechelen
13	Turnhout
21	Brussels
23	Halle-Vilvoorde
24	Leuven
25	Nivelles
31	West-Flanders-Coast
32	West-Flanders-Interior
41	Gent-Aalst
42	East-Flanders-other
51	Charleroi-Mons-Soignies
52	Hainaut-other
61	Liège
71	Limburg
81	Luxembourg
91	Namur (arrond.)
92	Namur (province) Other

## Sheet: homecare_high
Dependent variable: first use of home care high, given use of home care low
	Sex = M									Sex = F
Number	of	strata	=	1	Number of obs	=	9645		Number	of	strata	=	1	Number of obs	=	22400
Number	of	PSUs	=	2224	Population size	=	9645		Number	of	PSUs	=	4759	Population size	=	22400
					Design df	=	2223							Design df	=	4758
					F( 28, 2196)	=	6.28							F( 28, 4731)	=	6.88
					Prob > F	=	0							Prob > F	=	0
home_c~h_1st	Coef.	Std. Err.	t	P>t	[95% Conf.	Interval]			home_c~h_1st	Coef.	Std. Err.	t	P>t	[95% Conf.	Interval]
age*	-0.140057	0.214773	-0.65	0.514	-0.561233	0.28112			age	-0.476518	0.138708	-3.44	0.001	-0.74845	-0.204586
age²	0.0004597	0.0013538	0.34	0.734	-0.0021953	0.0031146			age²	0.0029369	0.0008589	3.42	0.001	0.0012531	0.0046208
partner	1.02937	0.146229	7.04	0	0.742606	1.31613			partner	0.709635	0.105092	6.75	0	0.503606	0.915664
province_arrondis***									province_arrondis***
13	-0.751571	0.400353	-1.88	0.061	-1.53668	0.0335338			13	-0.0964937	0.305696	-0.32	0.752	-0.6958	0.502813
21	0.61987	0.320624	1.93	0.053	-0.0088839	1.24862			21	1.03659	0.237332	4.37	0	0.571313	1.50187
23	0.387351	0.315478	1.23	0.22	-0.231311	1.00601			23	0.586753	0.26768	2.19	0.028	0.0619756	1.11153
24	-1.08634	0.46479	-2.34	0.02	-1.9978	-0.174868			24	0.390638	0.261984	1.49	0.136	-0.122973	0.904249
25	0.617206	0.419493	1.47	0.141	-0.205433	1.43984			25	0.706088	0.320515	2.2	0.028	0.0777295	1.33445
31	-0.0866683	0.30529	-0.28	0.777	-0.685352	0.512016			31	-0.119294	0.258618	-0.46	0.645	-0.626304	0.387716
32	-0.988501	0.362717	-2.73	0.006	-1.6998	-0.277202			32	-0.191252	0.269495	-0.71	0.478	-0.719587	0.337083
41	0.0636641	0.284809	0.22	0.823	-0.494855	0.622184			41	0.113144	0.237004	0.48	0.633	-0.351494	0.577782
42	-0.0450487	0.322417	-0.14	0.889	-0.677318	0.58722			42	0.0167306	0.260579	0.06	0.949	-0.494124	0.527585
51	0.458409	0.288586	1.59	0.112	-0.107517	1.02434			51	0.642125	0.21792	2.95	0.003	0.214901	1.06935
52	0.125131	0.37531	0.33	0.739	-0.610864	0.861127			52	0.301934	0.27812	1.09	0.278	-0.243311	0.847179
61	0.688712	0.319226	2.16	0.031	0.0627005	1.31472			61	0.76638	0.250386	3.06	0.002	0.275508	1.25725
71	0.205207	0.275791	0.74	0.457	-0.335627	0.746041			71	0.481261	0.219966	2.19	0.029	0.0500263	0.912496
81	0.730704	0.518874	1.41	0.159	-0.286824	1.74823			81	1.45703	0.398156	3.66	0	0.676456	2.2376
91	0.311276	0.417849	0.74	0.456	-0.508138	1.13069			91	1.08401	0.282214	3.84	0	0.530736	1.63728
92	0.932117	0.540227	1.73	0.085	-0.127285	1.99152			92	0.771186	0.359837	2.14	0.032	0.0657383	1.47663
year									year
2005	0.206643	0.328147	0.63	0.529	-0.436863	0.85015			2005	0.698574	0.292111	2.39	0.017	0.125902	1.27125
2006	-0.121545	0.332619	-0.37	0.715	-0.773822	0.530732			2006	0.542846	0.289032	1.88	0.06	-0.0237893	1.10948
2007	-0.327916	0.332597	-0.99	0.324	-0.980149	0.324316			2007	0.277346	0.290917	0.95	0.34	-0.292986	0.847678
2008	-0.323846	0.329064	-0.98	0.325	-0.96915	0.321458			2008	0.0102248	0.292329	0.03	0.972	-0.562875	0.583325
2009	-0.372296	0.339734	-1.1	0.273	-1.03852	0.293933			2009	-0.202904	0.29936	-0.68	0.498	-0.789789	0.383981
quart									quart
2	-0.229841	0.139714	-1.65	0.1	-0.503824	0.0441414			2	-0.312913	0.114477	-2.73	0.006	-0.537341	-0.0884861
3	-0.390557	0.14469	-2.7	0.007	-0.674298	-0.106816			3	-0.335685	0.113874	-2.95	0.003	-0.558931	-0.112439
4	-0.42378	0.157813	-2.69	0.007	-0.733256	-0.114304			4	-0.427231	0.124142	-3.44	0.001	-0.670606	-0.183855
Preferential status initially	-0.194915	0.148873	-1.31	0.191	-0.48686	0.0970299			Preferential status initially	-0.103045	0.103048	-1	0.317	-0.305067	0.098976
constant	4.84767	8.48002	0.57	0.568	-11.7819	21.4773			constant	15.0425	5.57461	2.7	0.007	4.11369	25.9713
* age is entered in a quadratic specification, because of the smaller sample size and problems with empty cells, the dummy specification used in most models was not possible
** Reference group: no partner; province_part = 11; year = 2004; quarter = 1; no preferential status initially
** See sheet "codes-province"
