# Supplementary material for: Long-term care use and socio-economic status in Belgium: a survival analysis using health care insurance data
Source: Arch Public Health. 2013 Jan 3;71(1):1. doi: 10.1186/0778-7367-71-1 (PMC3552700; doi:10.1186/0778-7367-71-1)
Supplement: Additional file 3 — Models_homecare. [file 0778-7367-71-1-S3.xlsx]

## Sheet: basic
Dependent variable: residential care use									Dependent variable: residential care use
	Sex = M									Sex = F
Number	of	strata	=	40	Number of obs	=	536035		Number	of	strata	=	40	Number of obs	=	702127
Number	of	PSUs	=	30612	Population size	=	536035		Number	of	PSUs	=	38676	Population size	=	702127
					Design df	=	30572							Design df	=	38636
					F( 56, 30517)	=	36.9							F( 57, 38580)	=	64.36
					Prob > F	=	0							Prob > F	=	0
resid_care	Coef.	Std. Err.	t	P>t	[95% Conf.	Interval]			resid_care	Coef.	Std. Err.	t	P>t	[95% Conf.	Interval]
age**									age**
70	0.690983	0.367154	1.88	0.06	-0.0286526	1.41062			70	0.462209	0.302873	1.53	0.127	-0.13143	1.05585
71	1.13242	0.325654	3.48	0.001	0.494122	1.77071			71	0.601347	0.28956	2.08	0.038	0.0338012	1.16889
72	1.30963	0.314719	4.16	0	0.692767	1.92649			72	1.03643	0.252155	4.11	0	0.542203	1.53066
73	1.24311	0.325636	3.82	0	0.604853	1.88137			73	1.17935	0.241867	4.88	0	0.705282	1.65342
74	2.06298	0.268558	7.68	0	1.5366	2.58937			74	1.14921	0.244525	4.7	0	0.669931	1.62848
75	1.92075	0.279151	6.88	0	1.3736	2.4679			75	1.64692	0.215859	7.63	0	1.22383	2.07001
76	1.93774	0.281365	6.89	0	1.38625	2.48923			76	1.94476	0.203686	9.55	0	1.54553	2.34399
77	2.37502	0.260727	9.11	0	1.86399	2.88606			77	2.21064	0.195821	11.29	0	1.82683	2.59446
78	2.55435	0.256678	9.95	0	2.05125	3.05745			78	2.32905	0.19382	12.02	0	1.94916	2.70894
79	2.51729	0.262004	9.61	0	2.00375	3.03083			79	2.53751	0.189315	13.4	0	2.16645	2.90857
80	2.66251	0.258935	10.28	0	2.15499	3.17004			80	2.82242	0.184428	15.3	0	2.46094	3.18391
81	3.09989	0.245432	12.63	0	2.61884	3.58095			81	2.95891	0.182884	16.18	0	2.60046	3.31737
82	3.44954	0.238543	14.46	0	2.98198	3.91709			82	3.23749	0.179356	18.05	0	2.88595	3.58903
83	3.39315	0.244141	13.9	0	2.91463	3.87168			83	3.32711	0.179891	18.5	0	2.97452	3.6797
84	3.68599	0.238802	15.44	0	3.21793	4.15406			84	3.432	0.179793	19.09	0	3.0796	3.7844
85	3.69269	0.243291	15.18	0	3.21583	4.16955			85	3.70889	0.177746	20.87	0	3.3605	4.05727
86	4.01833	0.239676	16.77	0	3.54856	4.48811			86	3.90613	0.178151	21.93	0	3.55695	4.25532
87	4.09787	0.24749	16.56	0	3.61278	4.58296			87	4.0567	0.180854	22.43	0	3.70222	4.41118
88	4.36043	0.250373	17.42	0	3.86969	4.85117			88	4.18652	0.184243	22.72	0	3.8254	4.54764
89	4.36666	0.266857	16.36	0	3.84361	4.88971			89	4.29859	0.189504	22.68	0	3.92715	4.67002
90	4.30772	0.292381	14.73	0	3.73464	4.88079			90	4.30804	0.198858	21.66	0	3.91827	4.69781
91	4.77109	0.279822	17.05	0	4.22262	5.31955			91	4.4116	0.203679	21.66	0	4.01238	4.81082
92	4.15918	0.342877	12.13	0	3.48712	4.83123			92	4.56594	0.205119	22.26	0	4.1639	4.96797
93	4.78612	0.30833	15.52	0	4.18178	5.39046			93	4.54793	0.214531	21.2	0	4.12744	4.96842
94	5.07599	0.319939	15.87	0	4.4489	5.70309			94	4.66884	0.224349	20.81	0	4.2291	5.10857
95	5.30255	0.337693	15.7	0	4.64066	5.96444			95	4.73991	0.241072	19.66	0	4.2674	5.21242
96	5.26998	0.406934	12.95	0	4.47237	6.06759			96	5.04787	0.25337	19.92	0	4.55126	5.54448
97	4.0306	0.766243	5.26	0	2.52873	5.53247			97	4.86102	0.307764	15.79	0	4.2578	5.46425
98	5.46231	0.489467	11.16	0	4.50293	6.42168			98	4.37338	0.481767	9.08	0	3.42911	5.31766
99	5.88589	0.523732	11.24	0	4.85935	6.91243			99	5.39773	0.424792	12.71	0	4.56512	6.23033
100	(empty)								100	4.9324	0.538782	9.15	0	3.87637	5.98842
partner	-0.734619	0.0656026	-11.2	0	-0.863203	-0.606035			partner	-0.532945	0.0566719	-9.4	0	-0.644023	-0.421866
province_arrondis***									province_arrondis***
13	-0.161627	0.196889	-0.82	0.412	-0.547538	0.224283			13	-0.0794128	0.141044	-0.56	0.573	-0.355862	0.197036
21	0.154373	0.123488	1.25	0.211	-0.0876681	0.396413			21	0.0749131	0.0800655	0.94	0.349	-0.0820174	0.231844
23	-0.243509	0.169507	-1.44	0.151	-0.575749	0.0887307			23	0.0570969	0.104159	0.55	0.584	-0.147057	0.261251
24	0.113125	0.160488	0.7	0.481	-0.201439	0.427688			24	-0.203913	0.121264	-1.68	0.093	-0.441594	0.0337684
25	0.211713	0.177278	1.19	0.232	-0.13576	0.559186			25	0.228735	0.114934	1.99	0.047	0.0034617	0.454008
31	-0.310976	0.161061	-1.93	0.054	-0.626663	0.0047116			31	-0.282717	0.107576	-2.63	0.009	-0.493569	-0.0718652
32	0.100368	0.163266	0.61	0.539	-0.21964	0.420377			32	-0.175045	0.123883	-1.41	0.158	-0.417858	0.0677682
41	-0.0671904	0.145785	-0.46	0.645	-0.352935	0.218554			41	-0.0378647	0.096103	-0.39	0.694	-0.226229	0.1505
42	0.352699	0.143799	2.45	0.014	0.0708472	0.634552			42	-0.0747035	0.112587	-0.66	0.507	-0.295378	0.145971
51	0.0400401	0.138944	0.29	0.773	-0.232296	0.312377			51	0.117618	0.0848568	1.39	0.166	-0.0487034	0.28394
52	0.431413	0.159492	2.7	0.007	0.118802	0.744024			52	0.301719	0.106897	2.82	0.005	0.0921978	0.51124
61	0.187391	0.124451	1.51	0.132	-0.0565387	0.431321			61	0.253428	0.0776182	3.27	0.001	0.101294	0.405561
71	-0.385127	0.166563	-2.31	0.021	-0.711598	-0.0586555			71	-0.41539	0.122354	-3.39	0.001	-0.655207	-0.175574
81	0.14484	0.207887	0.7	0.486	-0.262627	0.552307			81	-0.159947	0.159417	-1	0.316	-0.472409	0.152515
91	0.0926647	0.20512	0.45	0.651	-0.30938	0.494709			91	-0.048605	0.133283	-0.36	0.715	-0.309843	0.212633
92	-0.0905478	0.267651	-0.34	0.735	-0.615155	0.434059			92	-0.100667	0.184335	-0.55	0.585	-0.461969	0.260635
year									year
2005	0.717006	0.163663	4.38	0	0.39622	1.03779			2005	0.41047	0.0971339	4.23	0	0.220085	0.600855
2006	0.992476	0.156627	6.34	0	0.68548	1.29947			2006	0.598432	0.0941516	6.36	0	0.413892	0.782971
2007	0.84228	0.15854	5.31	0	0.531535	1.15302			2007	0.520155	0.0945854	5.5	0	0.334766	0.705545
2008	0.761521	0.15809	4.82	0	0.451659	1.07138			2008	0.552026	0.0934454	5.91	0	0.368871	0.735181
2009	0.971861	0.160725	6.05	0	0.656833	1.28689			2009	0.486603	0.0971441	5.01	0	0.296198	0.677007
quarter									quarter
2	-0.172937	0.0822898	-2.1	0.036	-0.334228	-0.0116458			2	-0.211487	0.0530599	-3.99	0	-0.315486	-0.107488
3	-0.0663929	0.0806356	-0.82	0.41	-0.224442	0.0916563			3	-0.298996	0.0549294	-5.44	0	-0.406659	-0.191333
4	-0.295451	0.097179	-3.04	0.002	-0.485926	-0.104976			4	-0.428838	0.0628526	-6.82	0	-0.552031	-0.305646
Preferential status initially	0.118637	0.0700199	1.69	0.09	-0.0186052	0.255879			Preferential status initially	0.0151329	0.0427866	0.35	0.724	-0.06873	0.0989957
constant	-8.97829	0.278151	-32.28	0	-9.52348	-8.4331			constant	-8.28615	0.193073	-42.92	0	-8.66457	-7.90772
* Reference group: age = 65-69; no partner; province_part = 11; year = 2004; quarter = 1; no preferential status initially
** Because of convergence problems, the age groups 65-69 were collapsed
*** See sheet "codes-province"

## Sheet: interaction
Dependent variable: residential care use									Dependent variable: residential care use
	Sex = M									Sex = F
Number	of	strata	=	40	Number of obs	=	536035		Number	of	strata	=	40	Number of obs	=	702127
Number	of	PSUs	=	30612	Population size	=	536035		Number	of	PSUs	=	38676	Population size	=	702127
					Design df	=	30572							Design df	=	38636
					F( 57, 30516)	=	35.91							F( 58, 38579)	=	63.27
					Prob > F	=	0							Prob > F	=	0
resid_care Coef.	Std. Err.	t	P>t	[95% Conf.	Interval]				resid_care	Coef.	Std. Err.	t	P>t	[95% Conf.	Interval]
age**									age**
70	0.701135	0.367267	1.91	0.056	-0.0187234	1.42099			70	0.462518	0.302827	1.53	0.127	-0.131031	1.05607
71	1.14594	0.326206	3.51	0	0.506562	1.78531			71	0.601843	0.28951	2.08	0.038	0.0343963	1.16929
72	1.32698	0.314985	4.21	0	0.709592	1.94436			72	1.03709	0.251918	4.12	0	0.543323	1.53086
73	1.26465	0.326449	3.87	0	0.624797	1.9045			73	1.18016	0.241866	4.88	0	0.706097	1.65422
74	2.08932	0.268473	7.78	0	1.5631	2.61553			74	1.1502	0.243941	4.72	0	0.672064	1.62833
75	1.95237	0.28019	6.97	0	1.40319	2.50156			75	1.64806	0.215439	7.65	0	1.22579	2.07033
76	1.97337	0.283833	6.95	0	1.41704	2.52969			76	1.94609	0.203272	9.57	0	1.54767	2.34451
77	2.41606	0.261782	9.23	0	1.90296	2.92917			77	2.21222	0.195083	11.34	0	1.82985	2.59458
78	2.60023	0.258171	10.07	0	2.0942	3.10625			78	2.33086	0.19355	12.04	0	1.95149	2.71022
79	2.56879	0.263593	9.75	0	2.05214	3.08545			79	2.53958	0.189213	13.42	0	2.16872	2.91044
80	2.71929	0.261205	10.41	0	2.20731	3.23126			80	2.82479	0.18437	15.32	0	2.46342	3.18616
81	3.16219	0.248109	12.75	0	2.67588	3.64849			81	2.96159	0.183113	16.17	0	2.60268	3.3205
82	3.51753	0.241936	14.54	0	3.04333	3.99174			82	3.24048	0.179727	18.03	0	2.88821	3.59275
83	3.46719	0.248075	13.98	0	2.98095	3.95343			83	3.33041	0.180572	18.44	0	2.97648	3.68433
84	3.76619	0.243429	15.47	0	3.28906	4.24332			84	3.43562	0.180801	19	0	3.08125	3.78999
85	3.7789	0.248553	15.2	0	3.29172	4.26607			85	3.71284	0.179079	20.73	0	3.36184	4.06384
86	4.11029	0.245201	16.76	0	3.62968	4.59089			86	3.91043	0.179807	21.75	0	3.55801	4.26286
87	4.1969	0.253967	16.53	0	3.69911	4.69468			87	4.06136	0.183275	22.16	0	3.70214	4.42059
88	4.46548	0.258049	17.3	0	3.9597	4.97127			88	4.1916	0.187293	22.38	0	3.8245	4.5587
89	4.48088	0.275762	16.25	0	3.94038	5.02139			89	4.30406	0.193316	22.26	0	3.92516	4.68296
90	4.43651	0.301545	14.71	0	3.84547	5.02756			90	4.31397	0.204149	21.13	0	3.91383	4.71411
91	4.90981	0.288702	17.01	0	4.34394	5.47568			91	4.41806	0.208739	21.17	0	4.00893	4.82719
92	4.30371	0.35438	12.14	0	3.60911	4.99831			92	4.57281	0.210683	21.7	0	4.15987	4.98575
93	4.93928	0.316639	15.6	0	4.31866	5.55991			93	4.55519	0.220691	20.64	0	4.12263	4.98775
94	5.24011	0.331772	15.79	0	4.58982	5.8904			94	4.67651	0.230555	20.28	0	4.22462	5.12841
95	5.47382	0.350829	15.6	0	4.78618	6.16146			95	4.74793	0.246672	19.25	0	4.26445	5.23141
96	5.46471	0.418276	13.06	0	4.64487	6.28455			96	5.05619	0.260492	19.41	0	4.54562	5.56677
97	4.23648	0.778642	5.44	0	2.7103	5.76265			97	4.86945	0.314037	15.51	0	4.25393	5.48497
98	5.67166	0.501371	11.31	0	4.68895	6.65437			98	4.38192	0.488005	8.98	0	3.42542	5.33842
99	6.10904	0.537567	11.36	0	5.05539	7.1627			99	5.40729	0.431728	12.52	0	4.56109	6.25349
100	(empty)								100	4.94261	0.547359	9.03	0	3.86977	6.01544
partner	-0.731247	0.0654672	-11.17	0	-0.859565	-0.602928			partner	-0.53237	0.0571335	-9.32	0	-0.644353	-0.420387
province_arrondis***									province_arrondis***
13	-0.166816	0.197077	-0.85	0.397	-0.553095	0.219463			13	-0.0794877	0.141054	-0.56	0.573	-0.355956	0.196981
21	0.132856	0.124354	1.07	0.285	-0.110883	0.376594			21	0.0746541	0.0801251	0.93	0.351	-0.0823932	0.231701
23	-0.242613	0.169502	-1.43	0.152	-0.574844	0.0896184			23	0.0571455	0.104151	0.55	0.583	-0.146993	0.261284
24	0.116961	0.160025	0.73	0.465	-0.196695	0.430616			24	-0.203913	0.121268	-1.68	0.093	-0.441601	0.0337749
25	0.209035	0.177357	1.18	0.239	-0.138592	0.556663			25	0.228702	0.114932	1.99	0.047	0.003432	0.453972
31	-0.316078	0.160739	-1.97	0.049	-0.631133	-0.0010229			31	-0.282808	0.107565	-2.63	0.009	-0.493637	-0.0719782
32	0.0878174	0.163545	0.54	0.591	-0.232738	0.408373			32	-0.175251	0.123925	-1.41	0.157	-0.418148	0.0676456
41	-0.0709041	0.145607	-0.49	0.626	-0.3563	0.214492			41	-0.0379641	0.0961393	-0.39	0.693	-0.2264	0.150471
42	0.348495	0.143516	2.43	0.015	0.0671978	0.629792			42	-0.0747862	0.112587	-0.66	0.507	-0.29546	0.145888
51	0.0309142	0.139095	0.22	0.824	-0.241718	0.303546			51	0.117491	0.0848808	1.38	0.166	-0.0488772	0.28386
52	0.437234	0.159018	2.75	0.006	0.125553	0.748916			52	0.301583	0.106925	2.82	0.005	0.0920082	0.511158
61	0.181126	0.124532	1.45	0.146	-0.0629617	0.425213			61	0.25338	0.0776262	3.26	0.001	0.10123	0.405529
71	-0.385903	0.166154	-2.32	0.02	-0.711571	-0.0602344			71	-0.415535	0.122361	-3.4	0.001	-0.655365	-0.175704
81	0.137277	0.20718	0.66	0.508	-0.268805	0.543359			81	-0.160083	0.159454	-1	0.315	-0.472616	0.15245
91	0.0830737	0.206029	0.4	0.687	-0.320752	0.4869			91	-0.0488263	0.133356	-0.37	0.714	-0.310209	0.212556
92	-0.0929707	0.267658	-0.35	0.728	-0.617592	0.431651			92	-0.100799	0.184342	-0.55	0.585	-0.462114	0.260517
year									year
2005	0.717853	0.16378	4.38	0	0.396838	1.03887			2005	0.410485	0.0971366	4.23	0	0.220094	0.600875
2006	0.99283	0.156699	6.34	0	0.685693	1.29997			2006	0.598441	0.0941543	6.36	0	0.413896	0.782986
2007	0.841773	0.158594	5.31	0	0.530923	1.15262			2007	0.520158	0.0945873	5.5	0	0.334765	0.705552
2008	0.760111	0.158164	4.81	0	0.450104	1.07012			2008	0.552017	0.0934436	5.91	0	0.368865	0.735169
2009	0.969199	0.160753	6.03	0	0.654115	1.28428			2009	0.486594	0.0971436	5.01	0	0.29619	0.676997
quarter									quarter
2	-0.17314	0.0822852	-2.1	0.035	-0.334422	-0.0118577			2	-0.211491	0.0530591	-3.99	0	-0.315489	-0.107494
3	-0.0666022	0.0806343	-0.83	0.409	-0.224649	0.0914443			3	-0.299003	0.0549259	-5.44	0	-0.406659	-0.191346
4	-0.295615	0.0971789	-3.04	0.002	-0.48609	-0.10514			4	-0.428843	0.0628526	-6.82	0	-0.552036	-0.30565
Preferential status initially	0.498624	0.208354	2.39	0.017	0.0902419	0.907005			Preferential status initially	0.0310025	0.14557	0.21	0.831	-0.254319	0.316323
Interaction variable preferential status * age	-0.0207691	0.0109011	-1.91	0.057	-0.0421356	0.0005974			Interaction variable preferential status * age	-0.0008213	0.0071775	-0.11	0.909	-0.0148894	0.0132467
constant	-9.04964	0.282822	-32	0	-9.60398	-8.4953			constant	-8.28987	0.194586	-42.6	0	-8.67126	-7.90847
* Reference group: age = 65-69; no partner; province_part = 11; year = 2004; quarter = 1; no preferential status initially
** Because of convergence problems, the age groups 65-69 were collapsed
*** See sheet "codes-province"

## Sheet: summary
Model	Variable	Men					Women
		Est.	St.error	t-value	Sign.		Est.	St.error	t-value	Sign.
Basic model	Pref. Status	0.118637	0.0700199	1.69	0.09		0.0151329	0.0427866	0.35	0.724
Interaction with age	Pref. Status	0.498624	0.208354	2.39	0.017		0.0310025	0.14557	0.21	0.831
	Interaction var	-0.0207691	0.0109011	-1.91	0.057		-0.0008213	0.0071775	-0.11	0.909
Interaction with age	Pref. Status	0.485061	0.212024	2.29	0.022		0.0374154	0.146755	0.25	0.799
& chronic conditions	Interaction var	-0.0221692	0.0112281	-1.97	0.048		-0.0025754	0.007324	-0.35	0.725

## Sheet: chronic_interaction
Dependent variable: residential care use									Dependent variable: residential care use
	Sex = M									Sex = F
Number	of	strata	=	40	Number of obs	=	536035		Number	of	strata	=	40	Number of obs	=	702127
Number	of	PSUs	=	30612	Population size	=	536035		Number	of	PSUs	=	38676	Population size	=	702127
					Design df	=	30572							Design df	=	38636
					F( 62, 30511)	=	51.26							F( 63, 38574)	=	90.56
					Prob > F	=	0							Prob > F	=	0
resid_care	Coef.	Std. Err.	t	P>t	[95% Conf.	Interval]			resid_care	Coef.	Std. Err.	t	P>t	[95% Conf.	Interval]
age**									age**
70	0.630834	0.366518	1.72	0.085	-0.0875573	1.34922			70	0.405055	0.302956	1.34	0.181	-0.188746	0.998856
71	1.02886	0.326264	3.15	0.002	0.38937	1.66835			71	0.531275	0.289115	1.84	0.066	-0.0353988	1.09795
72	1.20276	0.314498	3.82	0	0.586334	1.81919			72	0.945222	0.251887	3.75	0	0.451516	1.43893
73	1.14643	0.325885	3.52	0	0.50768	1.78518			73	1.09236	0.24177	4.52	0	0.618483	1.56624
74	1.956	0.269066	7.27	0	1.42862	2.48338			74	1.03684	0.243605	4.26	0	0.559365	1.51431
75	1.79961	0.279777	6.43	0	1.25123	2.34798			75	1.51447	0.215294	7.03	0	1.09249	1.93645
76	1.84601	0.283233	6.52	0	1.29086	2.40116			76	1.79147	0.202931	8.83	0	1.39372	2.18922
77	2.26089	0.260534	8.68	0	1.75023	2.77155			77	2.02755	0.194958	10.4	0	1.64543	2.40968
78	2.43307	0.257005	9.47	0	1.92933	2.93681			78	2.16845	0.192934	11.24	0	1.79029	2.5466
79	2.39145	0.264784	9.03	0	1.87246	2.91043			79	2.34127	0.189185	12.38	0	1.97046	2.71208
80	2.49598	0.26165	9.54	0	1.98313	3.00882			80	2.5891	0.185444	13.96	0	2.22562	2.95257
81	2.8532	0.252379	11.31	0	2.35852	3.34787			81	2.72616	0.184389	14.78	0	2.36476	3.08757
82	3.20431	0.244527	13.1	0	2.72503	3.6836			82	3.00227	0.180024	16.68	0	2.64942	3.35512
83	3.16087	0.250266	12.63	0	2.67034	3.6514			83	3.12506	0.18122	17.24	0	2.76987	3.48026
84	3.46282	0.246035	14.07	0	2.98058	3.94505			84	3.17137	0.182252	17.4	0	2.81415	3.52859
85	3.50204	0.252358	13.88	0	3.0074	3.99667			85	3.43005	0.180645	18.99	0	3.07598	3.78412
86	3.81062	0.250024	15.24	0	3.32056	4.30068			86	3.58422	0.181985	19.7	0	3.22752	3.94091
87	3.91653	0.258169	15.17	0	3.41051	4.42255			87	3.76822	0.185544	20.31	0	3.40455	4.13189
88	4.24019	0.264363	16.04	0	3.72203	4.75835			88	3.92807	0.188986	20.78	0	3.55765	4.29849
89	4.27004	0.283427	15.07	0	3.71451	4.82557			89	4.03317	0.196412	20.53	0	3.64819	4.41814
90	4.22726	0.308051	13.72	0	3.62347	4.83106			90	4.06632	0.208654	19.49	0	3.65736	4.47529
91	4.75893	0.296392	16.06	0	4.17799	5.33987			91	4.14779	0.216106	19.19	0	3.72422	4.57136
92	4.14713	0.355332	11.67	0	3.45066	4.84359			92	4.31116	0.215252	20.03	0	3.88926	4.73306
93	4.84256	0.335419	14.44	0	4.18512	5.49999			93	4.28399	0.225179	19.02	0	3.84263	4.72535
94	5.13834	0.355973	14.43	0	4.44061	5.83606			94	4.48072	0.233194	19.21	0	4.02366	4.93779
95	5.38622	0.348432	15.46	0	4.70328	6.06916			95	4.61323	0.247053	18.67	0	4.129	5.09746
96	5.32264	0.404604	13.16	0	4.52959	6.11568			96	4.92749	0.262099	18.8	0	4.41377	5.44121
97	3.86798	0.759636	5.09	0	2.37906	5.3569			97	4.67736	0.300746	15.55	0	4.08789	5.26683
98	5.21594	0.5844	8.93	0	4.07049	6.36139			98	4.3112	0.519577	8.3	0	3.29282	5.32959
99	5.81395	0.595538	9.76	0	4.64668	6.98123			99	4.97082	0.517075	9.61	0	3.95734	5.9843
100	(empty)								100	4.96733	0.528256	9.4	0	3.93193	6.00272
partner	-0.799922	0.0693228	-11.54	0	-0.935797	-0.664046			partner	-0.610047	0.0588054	-10.37	0	-0.725307	-0.494787
province_arrondis**									province_arrondis**
13	-0.332665	0.210436	-1.58	0.114	-0.745128	0.0797976			13	-0.198774	0.145318	-1.37	0.171	-0.483601	0.0860537
21	0.10774	0.127884	0.84	0.4	-0.142917	0.358397			21	0.0701633	0.0838648	0.84	0.403	-0.0942139	0.23454
23	-0.266146	0.176032	-1.51	0.131	-0.611176	0.0788844			23	-0.0079453	0.108417	-0.07	0.942	-0.220446	0.204555
24	0.0200021	0.171115	0.12	0.907	-0.315391	0.355395			24	-0.279403	0.128343	-2.18	0.029	-0.530959	-0.0278477
25	0.0576355	0.222018	0.26	0.795	-0.37753	0.492801			25	0.142555	0.118906	1.2	0.231	-0.0905044	0.375614
31	-0.355104	0.166719	-2.13	0.033	-0.68188	-0.0283275			31	-0.350582	0.11158	-3.14	0.002	-0.569282	-0.131882
32	-0.0365335	0.17186	-0.21	0.832	-0.373386	0.300319			32	-0.298607	0.133686	-2.23	0.026	-0.560634	-0.0365798
41	-0.177724	0.152967	-1.16	0.245	-0.477545	0.122096			41	-0.0882404	0.102755	-0.86	0.39	-0.289643	0.113163
42	0.307987	0.146748	2.1	0.036	0.0203556	0.595619			42	-0.134952	0.121984	-1.11	0.269	-0.374043	0.10414
51	-0.012026	0.145999	-0.08	0.934	-0.298189	0.274137			51	0.0905967	0.0885729	1.02	0.306	-0.0830084	0.264202
52	0.541252	0.158292	3.42	0.001	0.230993	0.851511			52	0.267	0.114054	2.34	0.019	0.0434509	0.490549
61	0.123221	0.128662	0.96	0.338	-0.128961	0.375403			61	0.175541	0.0820119	2.14	0.032	0.0147959	0.336287
71	-0.484437	0.170814	-2.84	0.005	-0.81924	-0.149634			71	-0.535348	0.124939	-4.28	0	-0.780233	-0.290464
81	-0.0122332	0.224652	-0.05	0.957	-0.45256	0.428093			81	-0.312188	0.163777	-1.91	0.057	-0.633196	0.0088196
91	-0.146351	0.228095	-0.64	0.521	-0.593426	0.300724			91	-0.179131	0.14305	-1.25	0.21	-0.459512	0.10125
92	-0.249761	0.289144	-0.86	0.388	-0.816495	0.316974			92	-0.218794	0.19924	-1.1	0.272	-0.60931	0.171721
year									year
2005	0.598068	0.165203	3.62	0	0.274263	0.921873			2005	0.287142	0.0977254	2.94	0.003	0.0955976	0.478686
2006	0.787703	0.158482	4.97	0	0.477072	1.09833			2006	0.397355	0.0951793	4.17	0	0.210801	0.583908
2007	0.562943	0.161271	3.49	0	0.246846	0.879041			2007	0.29134	0.0959741	3.04	0.002	0.103228	0.479452
2008	0.415612	0.161585	2.57	0.01	0.0988988	0.732324			2008	0.264741	0.0954203	2.77	0.006	0.0777146	0.451767
2009	0.594152	0.164727	3.61	0	0.271279	0.917024			2009	0.192005	0.0997598	1.92	0.054	-0.0035264	0.387537
quarter									quarter
2	-0.166791	0.0835139	-2	0.046	-0.330482	-0.0031007			2	-0.221502	0.0538384	-4.11	0	-0.327026	-0.115977
3	-0.0772711	0.0821306	-0.94	0.347	-0.238251	0.0837084			3	-0.31515	0.0558362	-5.64	0	-0.42459	-0.205709
4	-0.331945	0.0990659	-3.35	0.001	-0.526119	-0.137772			4	-0.473057	0.0640309	-7.39	0	-0.598559	-0.347555
COPD	0.47869	0.139392	3.43	0.001	0.205476	0.751904			COPD	0.454672	0.118664	3.83	0	0.222089	0.687256
dementia	2.75141	0.0914047	30.1	0	2.57226	2.93057			dementia	2.39654	0.0602928	39.75	0	2.27837	2.51472
diabetes	0.324729	0.162995	1.99	0.046	0.0052515	0.644206			diabetes	0.11255	0.134635	0.84	0.403	-0.151338	0.376437
hip fracture	1.57666	0.182024	8.66	0	1.21989	1.93344			hip fracture	1.74457	0.0834716	20.9	0	1.58096	1.90818
parki	1.08756	0.190541	5.71	0	0.714086	1.46102			parki	1.30637	0.141542	9.23	0	1.02894	1.5838
Preferential status initially	0.485061	0.212024	2.29	0.022	0.0694847	0.900638			Preferential status initially	0.0374154	0.146755	0.25	0.799	-0.250228	0.325059
Interaction variable preferential status * age	-0.0221692	0.0112281	-1.97	0.048	-0.0441768	-0.0001617			Interaction variable preferential status * age	-0.0025754	0.007324	-0.35	0.725	-0.0169305	0.0117798
constant	-8.82848	0.282887	-31.21	0	-9.38295	-8.27401			constant	-8.10718	0.194004	-41.79	0	-8.48743	-7.72692
* Reference group: age = 65-69; no partner; province_part = 11; year = 2004; quarter = 1; no preferential status initially
** Because of convergence problems, the age groups 65-69 were collapsed
*** See sheet "codes-province"

## Sheet: codes_province
Code	Province or arrondissement
11	Antwerpen and Mechelen
13	Turnhout
21	Brussels
23	Halle-Vilvoorde
24	Leuven
25	Nivelles
31	West-Flanders-Coast
32	West-Flanders-Interior
41	Gent-Aalst
42	East-Flanders-other
51	Charleroi-Mons-Soignies
52	Hainaut-other
61	Liège
71	Limburg
81	Luxembourg
91	Namur (arrond.)
92	Namur (province) Other
