# Supplementary material for: Long-term care use and socio-economic status in Belgium: a survival analysis using health care insurance data
Source: Arch Public Health. 2013 Jan 3;71(1):1. doi: 10.1186/0778-7367-71-1 (PMC3552700; doi:10.1186/0778-7367-71-1)
Supplement: Additional file 4 — Models_residcare. [file 0778-7367-71-1-S4.xlsx]

## Sheet: copd
Dependent variable: COPD
Sex = M								Sex = F
No. of subjects	=	30761	Number of obs	=	518810			No. of subjects	=	38781	Number of obs	=	696284
No. of failures	=	2670						No. of failures	=	2390
Time at risk	=	538250						Time at risk	=	720780
			LR chi2(23)	=	275.62						LR chi2(23)	=	253.63
Log likelihood	=	-22898.4	Prob > chi2	=	0			Log likelihood	=	-21026.1	Prob > chi2	=	0
_t	Haz. Ratio	Std. Err.	z	P>z	[95% Conf.	Interval]		_t	Haz. Ratio	Std. Err.	z	P>z	[95% Conf.	Interval]
partner	0.985737	0.0440104	-0.32	0.748	0.903144	1.07588		partner	0.852248	0.0384347	-3.55	0	0.780151	0.931009
province_arrondis								province_arrondis
13	0.992697	0.110445	-0.07	0.947	0.798203	1.23458		13	0.904303	0.118233	-0.77	0.442	0.69988	1.16843
21	1.06577	0.0916954	0.74	0.459	0.900381	1.26153		21	1.0197	0.0884937	0.22	0.822	0.860208	1.20877
23	0.845652	0.0860324	-1.65	0.099	0.692779	1.03226		23	0.851258	0.0943008	-1.45	0.146	0.68512	1.05768
24	0.964664	0.102584	-0.34	0.735	0.783173	1.18821		24	0.913763	0.104901	-0.79	0.432	0.72965	1.14433
25	0.984898	0.121968	-0.12	0.902	0.772644	1.25546		25	0.912273	0.118565	-0.71	0.48	0.707126	1.17694
31	1.00377	0.0907159	0.04	0.967	0.840831	1.19829		31	0.787364	0.0828269	-2.27	0.023	0.640668	0.967649
32	1.02099	0.103613	0.2	0.838	0.836835	1.24567		32	0.763237	0.0929989	-2.22	0.027	0.601094	0.969118
41	1.09986	0.0948999	1.1	0.27	0.928732	1.30251		41	1.08405	0.0986721	0.89	0.375	0.906928	1.29577
42	1.15942	0.107112	1.6	0.109	0.967391	1.38956		42	1.01336	0.105152	0.13	0.898	0.826868	1.2419
51	1.13971	0.0991507	1.5	0.133	0.961047	1.3516		51	1.23788	0.106032	2.49	0.013	1.04657	1.46416
52	1.03149	0.1183	0.27	0.787	0.823841	1.29148		52	1.09673	0.124554	0.81	0.416	0.877869	1.37015
61	1.0704	0.0879639	0.83	0.408	0.911163	1.25747		61	1.07346	0.0896521	0.85	0.396	0.911377	1.26438
71	1.11579	0.0951481	1.28	0.199	0.944058	1.31877		71	1.09971	0.104356	1	0.317	0.913068	1.3245
81	0.699311	0.122356	-2.04	0.041	0.496293	0.985378		81	1.05468	0.160601	0.35	0.727	0.782536	1.42147
91	1.19023	0.152169	1.36	0.173	0.926418	1.52917		91	1.0326	0.138176	0.24	0.811	0.794383	1.34225
92	1.20904	0.193322	1.19	0.235	0.883767	1.65404		92	1.29329	0.200457	1.66	0.097	0.954469	1.75239
year								year
2005	0.651489	0.0405932	-6.88	0	0.576594	0.736112		2005	0.633902	0.0422225	-6.84	0	0.556322	0.722301
2006	0.497056	0.0331185	-10.49	0	0.436205	0.566396		2006	0.49914	0.0352805	-9.83	0	0.434567	0.573307
2007	0.550615	0.0356272	-9.22	0	0.485033	0.625064		2007	0.534374	0.0370286	-9.04	0	0.466512	0.612108
2008	0.507359	0.0333619	-10.32	0	0.446009	0.577148		2008	0.499396	0.0350477	-9.89	0	0.435219	0.573037
2009	0.382563	0.0299209	-12.29	0	0.328192	0.44594		2009	0.391281	0.0323777	-11.34	0	0.3327	0.460176
Preferential status initially	1.35692	0.0615934	6.72	0	1.24142	1.48318		Preferential status initially	1.19443	0.0536448	3.96	0	1.09379	1.30434

## Sheet: dementia
Dependent variable: Dementia
Sex = M								Sex = F
No. of subjects	=	30761	Number of obs	=	534777			No. of subjects	=	38781	Number of obs	=	699107
No. of failures	=	1424						No. of failures	=	2533
Time at risk	=	554221						Time at risk	=	723607
			LR chi2(23)	=	45.94						LR chi2(23)	=	68.29
Log likelihood	=	-11867.6	Prob > chi2	=	0.003			Log likelihood	=	-21747.9	Prob > chi2	=	0
_t	Haz. Ratio	Std. Err.	z	P>z	[95% Conf.	Interval]		_t	Haz. Ratio	Std. Err.	z	P>z	[95% Conf.	Interval]
partner	0.894291	0.0524663	-1.9	0.057	0.797151	1.00327		partner	0.94269	0.042468	-1.31	0.19	0.863023	1.02971
province_arrondis								province_arrondis
13	1.35674	0.210466	1.97	0.049	1.00104	1.83882		13	1.23656	0.157641	1.67	0.096	0.963167	1.58756
21	1.40885	0.16652	2.9	0.004	1.11752	1.77612		21	1.04435	0.0934398	0.49	0.628	0.876372	1.24453
23	1.31287	0.176632	2.02	0.043	1.00856	1.709		23	1.32803	0.135522	2.78	0.005	1.08729	1.62207
24	1.22101	0.183592	1.33	0.184	0.909356	1.63949		24	1.16535	0.131098	1.36	0.174	0.934759	1.45283
25	1.34932	0.223014	1.81	0.07	0.975954	1.86552		25	1.39307	0.162323	2.85	0.004	1.10863	1.75048
31	1.11267	0.149822	0.79	0.428	0.854579	1.44871		31	1.16154	0.116081	1.5	0.134	0.954924	1.41287
32	1.55787	0.213449	3.24	0.001	1.19098	2.03777		32	1.40403	0.14962	3.18	0.001	1.13938	1.73015
41	1.31377	0.165271	2.17	0.03	1.02669	1.68113		41	1.18553	0.112314	1.8	0.072	0.984623	1.42742
42	1.44141	0.193419	2.72	0.006	1.10807	1.87503		42	1.10931	0.120733	0.95	0.34	0.896216	1.37308
51	1.2997	0.164783	2.07	0.039	1.01373	1.66633		51	1.30384	0.115748	2.99	0.003	1.09561	1.55163
52	1.16443	0.19407	0.91	0.361	0.839935	1.61428		52	1.19836	0.139628	1.55	0.12	0.953696	1.5058
61	1.60477	0.180128	4.21	0	1.28786	1.99966		61	1.47962	0.120411	4.81	0	1.26148	1.73549
71	1.23549	0.159957	1.63	0.102	0.958598	1.59237		71	1.31201	0.12985	2.74	0.006	1.08067	1.59287
81	1.92915	0.335775	3.78	0	1.37155	2.71344		81	1.08584	0.172766	0.52	0.605	0.794932	1.48319
91	1.62763	0.280621	2.83	0.005	1.16092	2.28199		91	1.46666	0.180138	3.12	0.002	1.15288	1.86585
92	1.4778	0.330348	1.75	0.081	0.95354	2.29031		92	1.33975	0.217287	1.8	0.071	0.974928	1.84109
year								year
2005	1.00017	0.105101	0	0.999	0.814002	1.22891		2005	0.801275	0.059337	-2.99	0.003	0.693023	0.926437
2006	1.12833	0.114975	1.18	0.236	0.924061	1.37776		2006	0.923338	0.0658628	-1.12	0.263	0.802867	1.06189
2007	1.04754	0.107489	0.45	0.651	0.856696	1.28089		2007	0.828315	0.0599401	-2.6	0.009	0.718785	0.954535
2008	1.13012	0.113658	1.22	0.224	0.927933	1.37636		2008	0.863841	0.0615301	-2.05	0.04	0.751284	0.993262
2009	0.950806	0.105404	-0.46	0.649	0.765121	1.18155		2009	0.727883	0.0584695	-3.95	0	0.621851	0.851995
Preferential status initially	1.0746	0.0682413	1.13	0.257	0.948843	1.21704		Preferential status initially	1.06071	0.0459954	1.36	0.174	0.974287	1.1548

## Sheet: diabetes
Dependent variable: Diabetes
Sex = M								Sex = F
No. of subjects	=	30761	Number of obs	=	527782			No. of subjects	=	38781	Number of obs	=	701934
No. of failures	=	1769						No. of failures	=	1922
Time at risk	=	547222						Time at risk	=	726434
			LR chi2(23)	=	127.92						LR chi2(23)	=	142.76
Log likelihood	=	-15428.1	Prob > chi2	=	0			Log likelihood	=	-17141.4	Prob > chi2	=	0
_t	Haz. Ratio	Std. Err.	z	P>z	[95% Conf.	Interval]		_t	Haz. Ratio	Std. Err.	z	P>z	[95% Conf.	Interval]
partner	0.954754	0.052461	-0.84	0.399	0.857275	1.06332		partner	0.991177	0.0491677	-0.18	0.858	0.899347	1.09238
province_arrondis								province_arrondis
13	1.21888	0.169719	1.42	0.155	0.927765	1.60134		13	1.01216	0.142449	0.09	0.932	0.768169	1.33366
21	1.57964	0.167248	4.32	0	1.28362	1.94393		21	1.02288	0.102933	0.22	0.822	0.839782	1.24589
23	1.15521	0.143696	1.16	0.246	0.905275	1.47415		23	0.966952	0.116299	-0.28	0.78	0.763885	1.224
24	1.12991	0.154132	0.9	0.371	0.864829	1.47624		24	1.09989	0.134285	0.78	0.435	0.865815	1.39724
25	1.34227	0.201427	1.96	0.05	1.00024	1.80125		25	1.06567	0.149926	0.45	0.651	0.808854	1.40403
31	1.13774	0.134191	1.09	0.274	0.902914	1.43363		31	0.881398	0.101196	-1.1	0.272	0.70379	1.10383
32	1.58284	0.189094	3.84	0	1.25242	2.00045		32	1.17415	0.138505	1.36	0.174	0.931784	1.47956
41	1.36926	0.151059	2.85	0.004	1.10301	1.69978		41	1.02513	0.108022	0.24	0.814	0.833839	1.26029
42	1.10542	0.140056	0.79	0.429	0.862347	1.41702		42	1.01164	0.118767	0.1	0.921	0.803704	1.27338
51	1.67677	0.178766	4.85	0	1.36058	2.06645		51	1.11439	0.112911	1.07	0.285	0.913678	1.3592
52	1.47637	0.201435	2.86	0.004	1.12995	1.929		52	1.10168	0.143598	0.74	0.458	0.853309	1.42234
61	1.34201	0.141516	2.79	0.005	1.09143	1.65013		61	1.38345	0.124654	3.6	0	1.15949	1.65067
71	1.05965	0.123776	0.5	0.62	0.842823	1.33227		71	0.995306	0.109964	-0.04	0.966	0.80152	1.23595
81	1.41261	0.251083	1.94	0.052	0.997076	2.00133		81	1.0411	0.181768	0.23	0.818	0.739394	1.4659
91	1.50916	0.239902	2.59	0.01	1.10516	2.06084		91	0.983606	0.155562	-0.1	0.917	0.721439	1.34105
92	1.17427	0.259276	0.73	0.467	0.761768	1.81013		92	0.896987	0.185207	-0.53	0.599	0.598456	1.34444
year								year
2005	0.720825	0.0598921	-3.94	0	0.612499	0.848311		2005	0.632673	0.0492477	-5.88	0	0.543152	0.736949
2006	0.68769	0.0577847	-4.46	0	0.583268	0.810805		2006	0.552001	0.0445229	-7.37	0	0.471285	0.64654
2007	0.752677	0.0619563	-3.45	0.001	0.640534	0.884453		2007	0.718055	0.0541985	-4.39	0	0.619312	0.832542
2008	0.812653	0.0655271	-2.57	0.01	0.693857	0.951789		2008	0.697292	0.0528807	-4.75	0	0.600982	0.809035
2009	0.498712	0.0491475	-7.06	0	0.411116	0.604971		2009	0.460894	0.0427082	-8.36	0	0.384349	0.552684
Preferential status initially	1.25594	0.0722769	3.96	0	1.12197	1.40589		Preferential status initially	1.27034	0.0640117	4.75	0	1.15087	1.4022

## Sheet: hip_frac
Dependent variable: Hip fracture
Sex = M								Sex = F
No. of subjects	=	30761	Number of obs	=	539156			No. of subjects	=	38781	Number of obs	=	702841
No. of failures	=	876						No. of failures	=	2145
Time at risk	=	558596						Time at risk	=	727341
			LR chi2(23)	=	23.53						LR chi2(23)	=	39.11
Log likelihood	=	-7353	Prob > chi2	=	0.4304			Log likelihood	=	-18380.5	Prob > chi2	=	0.0193
_t	Haz. Ratio	Std. Err.	z	P>z	[95% Conf.	Interval]		_t	Haz. Ratio	Std. Err.	z	P>z	[95% Conf.	Interval]
partner	1.02474	0.0791732	0.32	0.752	0.880739	1.19228		partner	0.949822	0.046573	-1.05	0.294	0.86279	1.04563
province_arrondis								province_arrondis
13	1.06491	0.199762	0.34	0.737	0.737292	1.53811		13	0.999911	0.141005	0	0.999	0.75845	1.31824
21	0.87992	0.13435	-0.84	0.402	0.652346	1.18688		21	0.983166	0.0913031	-0.18	0.855	0.819556	1.17944
23	0.833006	0.145025	-1.05	0.294	0.592182	1.17177		23	1.2227	0.13065	1.88	0.06	0.991668	1.50756
24	0.858084	0.162537	-0.81	0.419	0.591966	1.24384		24	0.904598	0.114141	-0.79	0.427	0.706402	1.1584
25	1.24406	0.235669	1.15	0.249	0.858207	1.80338		25	1.29608	0.15729	2.14	0.033	1.02172	1.64411
31	1.05636	0.161242	0.36	0.719	0.783221	1.42475		31	0.996784	0.106845	-0.03	0.976	0.807905	1.22982
32	1.12035	0.191085	0.67	0.505	0.802	1.56507		32	1.20095	0.138494	1.59	0.112	0.958001	1.50552
41	0.94204	0.145857	-0.39	0.7	0.695468	1.27603		41	0.933464	0.09711	-0.66	0.508	0.761282	1.14459
42	1.07256	0.17514	0.43	0.668	0.778806	1.47712		42	0.912985	0.108641	-0.77	0.444	0.72306	1.1528
51	0.962259	0.149708	-0.25	0.805	0.709353	1.30533		51	1.01704	0.0988552	0.17	0.862	0.840623	1.23048
52	1.21281	0.222922	1.05	0.294	0.845938	1.7388		52	1.27413	0.148791	2.07	0.038	1.01347	1.60183
61	1.03474	0.145271	0.24	0.808	0.785824	1.36249		61	1.26356	0.108883	2.71	0.007	1.06721	1.49605
71	0.846947	0.136755	-1.03	0.304	0.617184	1.16224		71	1.02818	0.112569	0.25	0.8	0.829615	1.27427
81	0.962214	0.248936	-0.15	0.882	0.579504	1.59767		81	1.1837	0.185554	1.08	0.282	0.870583	1.60944
91	1.28419	0.268789	1.2	0.232	0.852051	1.93549		91	1.23868	0.16544	1.6	0.109	0.953392	1.60934
92	0.997871	0.291032	-0.01	0.994	0.563403	1.76738		92	1.46914	0.234507	2.41	0.016	1.07446	2.00878
year								year
2005	1.0804	0.151613	0.55	0.582	0.820609	1.42244		2005	0.977796	0.079612	-0.28	0.783	0.833573	1.14697
2006	1.17511	0.161249	1.18	0.24	0.898	1.53773		2006	0.913873	0.0748165	-1.1	0.271	0.778395	1.07293
2007	1.44253	0.190464	2.77	0.006	1.11361	1.86858		2007	0.917827	0.0744515	-1.06	0.29	0.782913	1.07599
2008	1.31745	0.175318	2.07	0.038	1.01499	1.71004		2008	0.90943	0.0733734	-1.18	0.239	0.776415	1.06523
2009	1.1914	0.173384	1.2	0.229	0.895741	1.58465		2009	0.912561	0.0794679	-1.05	0.293	0.769374	1.0824
Preferential status initially	0.99163	0.0831038	-0.1	0.92	0.841423	1.16865		Preferential status initially	0.996217	0.04737	-0.08	0.936	0.907569	1.09352

## Sheet: parkinson
Dependent variable: Parkinson's disease
Sex = M								Sex = F
No. of subjects	=	30761	Number of obs	=	541487			No. of subjects	=	38781	Number of obs	=	716649
No. of failures	=	527						No. of failures	=	649
Time at risk	=	560931						Time at risk	=	741149
			LR chi2(23)	=	26.27						LR chi2(23)	=	71.38
Log likelihood	=	-4462.58	Prob > chi2	=	0.2884			Log likelihood	=	-5662.69	Prob > chi2	=	0
_t	Haz. Ratio	Std. Err.	z	P>z	[95% Conf.	Interval]		_t	Haz. Ratio	Std. Err.	z	P>z	[95% Conf.	Interval]
partner	1.13075	0.114743	1.21	0.226	0.926809	1.37956		partner	1.06879	0.0923861	0.77	0.442	0.902223	1.26611
province_arrondis								province_arrondis
13	0.749603	0.213251	-1.01	0.311	0.429217	1.30914		13	0.880936	0.235464	-0.47	0.635	0.521708	1.48751
21	0.886922	0.180137	-0.59	0.555	0.595667	1.32059		21	1.03041	0.176422	0.17	0.861	0.736668	1.44128
23	0.934266	0.205954	-0.31	0.758	0.606496	1.43917		23	0.769592	0.176365	-1.14	0.253	0.491127	1.20595
24	1.06038	0.246719	0.25	0.801	0.672065	1.67305		24	1.05571	0.228869	0.25	0.803	0.690263	1.61465
25	1.49635	0.353504	1.71	0.088	0.941763	2.37752		25	1.27423	0.287784	1.07	0.283	0.818474	1.98377
31	1.14366	0.224751	0.68	0.495	0.778072	1.68103		31	1.01679	0.197094	0.09	0.932	0.695399	1.48671
32	1.06933	0.242692	0.3	0.768	0.685372	1.66839		32	0.811762	0.195753	-0.86	0.387	0.506017	1.30224
41	1.21155	0.229528	1.01	0.311	0.83576	1.75631		41	1.56315	0.256009	2.73	0.006	1.13395	2.15481
42	0.65982	0.170615	-1.61	0.108	0.397488	1.09529		42	1.18978	0.234648	0.88	0.378	0.808334	1.75122
51	1.14327	0.222608	0.69	0.492	0.780564	1.67451		51	0.899887	0.167806	-0.57	0.572	0.624397	1.29693
52	0.870855	0.241182	-0.5	0.618	0.506066	1.4986		52	0.927618	0.223443	-0.31	0.755	0.57854	1.48732
61	1.25956	0.221987	1.31	0.19	0.891664	1.77924		61	1.6306	0.244325	3.26	0.001	1.21564	2.18721
71	1.00007	0.201651	0	1	0.673589	1.48478		71	0.428658	0.117567	-3.09	0.002	0.250411	0.733785
81	0.983756	0.332398	-0.05	0.961	0.507315	1.90764		81	2.17354	0.491026	3.44	0.001	1.39596	3.38425
91	1.30275	0.3606	0.96	0.339	0.75727	2.24116		91	1.21656	0.30441	0.78	0.433	0.74498	1.98666
92	1.68477	0.526114	1.67	0.095	0.913548	3.10707		92	1.28059	0.396579	0.8	0.425	0.697921	2.34971
year								year
2005	1.48979	0.256728	2.31	0.021	1.06278	2.08838		2005	0.677443	0.102481	-2.57	0.01	0.503624	0.911253
2006	1.20953	0.214331	1.07	0.283	0.854636	1.71179		2006	0.785982	0.113874	-1.66	0.096	0.591685	1.04408
2007	1.32896	0.230368	1.64	0.101	0.946156	1.86665		2007	0.832695	0.118174	-1.29	0.197	0.630501	1.09973
2008	1.34319	0.231201	1.71	0.087	0.958562	1.88214		2008	0.86645	0.121148	-1.03	0.305	0.65876	1.13962
2009	1.19993	0.229285	0.95	0.34	0.825105	1.74504		2009	0.89952	0.134059	-0.71	0.477	0.671665	1.20467
Preferential status initially	1.08051	0.114738	0.73	0.466	0.877492	1.33051		Preferential status initially	1.07374	0.0932091	0.82	0.412	0.905752	1.27289

## Sheet: death
Dependent variable: Death
Sex = M								Sex = F
No. of subjects	=	30761	Number of obs	=	546050			No. of subjects	=	38781	Number of obs	=	722507
No. of failures	=	4193						No. of failures	=	3505
Time at risk	=	565494						Time at risk	=	747007
			LR chi2(29)	=	553.33						LR chi2(29)	=	275.53
Log likelihood	=	-33705.6	Prob > chi2	=	0			Log likelihood	=	-28647.6	Prob > chi2	=	0
_t	Haz. Ratio	Std. Err.	z	P>z	[95% Conf.	Interval]		_t	Haz. Ratio	Std. Err.	z	P>z	[95% Conf.	Interval]
partner	0.784624	0.0260963	-7.29	0	0.735107	0.837475		partner	0.841328	0.0352588	-4.12	0	0.774984	0.913352
province_arrondis								province_arrondis
13	0.874824	0.0848187	-1.38	0.168	0.723423	1.05791		13	0.813111	0.0973393	-1.73	0.084	0.643059	1.02813
21	1.05906	0.0701049	0.87	0.386	0.930192	1.20577		21	1.14547	0.0750589	2.07	0.038	1.00741	1.30245
23	0.979262	0.0778025	-0.26	0.792	0.838052	1.14427		23	0.994717	0.0866075	-0.06	0.951	0.838663	1.17981
24	1.14412	0.0926459	1.66	0.096	0.976213	1.34091		24	0.812241	0.0819511	-2.06	0.039	0.666504	0.989844
25	1.24066	0.109821	2.44	0.015	1.04306	1.47571		25	0.915067	0.093309	-0.87	0.384	0.749301	1.1175
31	0.900431	0.0689346	-1.37	0.171	0.77497	1.0462		31	0.783419	0.069341	-2.76	0.006	0.658649	0.931826
32	0.873319	0.0772931	-1.53	0.126	0.734239	1.03874		32	0.736677	0.0775137	-2.9	0.004	0.599395	0.905401
41	1.13308	0.0786296	1.8	0.072	0.988994	1.29817		41	0.889031	0.0711798	-1.47	0.142	0.759917	1.04008
42	1.05989	0.0832482	0.74	0.459	0.908662	1.23628		42	0.936832	0.0849812	-0.72	0.472	0.784239	1.11912
51	1.18031	0.0810474	2.41	0.016	1.03168	1.35034		51	1.0707	0.0761421	0.96	0.337	0.931401	1.23084
52	1.1064	0.0994355	1.12	0.261	0.927705	1.3195		52	1.10674	0.100578	1.12	0.264	0.926173	1.32252
61	1.24189	0.0780326	3.45	0.001	1.09799	1.40464		61	1.07567	0.0713734	1.1	0.272	0.944499	1.22507
71	0.910159	0.0693619	-1.24	0.217	0.783878	1.05678		71	0.962518	0.0837198	-0.44	0.661	0.811655	1.14142
81	1.15753	0.129184	1.31	0.19	0.930111	1.44055		81	1.0342	0.127855	0.27	0.786	0.81166	1.31776
91	1.39366	0.131954	3.51	0	1.15761	1.67784		91	0.994508	0.105021	-0.05	0.958	0.808576	1.2232
92	1.35133	0.161913	2.51	0.012	1.0685	1.70904		92	0.97416	0.137723	-0.19	0.853	0.738399	1.2852
year								year
2005	0.957869	0.0619352	-0.67	0.506	0.843855	1.08729		2005	1.05635	0.0770847	0.75	0.452	0.915577	1.21877
2006	1.14317	0.0706516	2.17	0.03	1.01276	1.29038		2006	1.10947	0.0792419	1.45	0.146	0.964538	1.27618
2007	1.09807	0.0676275	1.52	0.129	0.973207	1.23895		2007	1.09387	0.0773387	1.27	0.204	0.952323	1.25646
2008	1.08738	0.066466	1.37	0.171	0.964607	1.22577		2008	1.25609	0.0861876	3.32	0.001	1.09803	1.4369
2009	1.12143	0.0728992	1.76	0.078	0.987275	1.27381		2009	1.36908	0.0982419	4.38	0	1.18946	1.57583
COPD	1.76307	0.109553	9.13	0	1.56091	1.99141		COPD	1.18921	0.120419	1.71	0.087	0.975137	1.45027
dementia	2.06878	0.141441	10.63	0	1.80933	2.36544		dementia	1.28735	0.0943252	3.45	0.001	1.11514	1.48616
diabetes	0.602575	0.0677836	-4.5	0	0.483347	0.751212		diabetes	0.57116	0.0799788	-4	0	0.434075	0.751537
hip fracture	3.97983	0.346259	15.88	0	3.35588	4.71978		hip fracture	2.73374	0.213893	12.85	0	2.34508	3.18682
parkinson's disease	0.918141	0.138567	-0.57	0.571	0.683038	1.23416		parkinson's disease	0.823687	0.162552	-0.98	0.326	0.559475	1.21267
Preferential status initially	1.47413	0.120065	4.76	0	1.25663	1.72928		Preferential status initially	1.06933	0.10124	0.71	0.479	0.888225	1.28736
Interaction variable preferential status * age	0.983843	0.0047013	-3.41	0.001	0.974671	0.9931		Interaction variable preferential status * age	1.00188	0.0048975	0.38	0.701	0.992328	1.01153

## Sheet: home_care
Dependent variable: Home care use
Sex = M								Sex = F
No. of subjects	=	30761	Number of obs	=	531442			No. of subjects	=	38781	Number of obs	=	681542
No. of failures	=	2224						No. of failures	=	4759
Time at risk	=	550882						Time at risk	=	706038
			LR chi2(29)	=	1178.73						LR chi2(29)	=	1821.38
Log likelihood	=	-17396.3	Prob > chi2	=	0			Log likelihood	=	-39182.6	Prob > chi2	=	0
_t	Haz. Ratio	Std. Err.	z	P>z	[95% Conf.	Interval]		_t	Haz. Ratio	Std. Err.	z	P>z	[95% Conf.	Interval]
partner	0.798892	0.0366054	-4.9	0	0.730274	0.873957		partner	0.833796	0.028295	-5.36	0	0.780143	0.891139
province_arrondis								province_arrondis
13	1.69105	0.194242	4.57	0	1.35016	2.11802		13	1.74835	0.1453	6.72	0	1.48555	2.05764
21	0.744756	0.0807939	-2.72	0.007	0.602105	0.921203		21	0.585274	0.0425227	-7.37	0	0.507594	0.674844
23	1.19211	0.132256	1.58	0.113	0.95914	1.48167		23	1.00808	0.0790877	0.1	0.918	0.864403	1.17564
24	1.66702	0.18151	4.69	0	1.34666	2.06358		24	1.46247	0.110202	5.04	0	1.26167	1.69522
25	0.894864	0.132363	-0.75	0.453	0.669658	1.19581		25	0.774153	0.0766784	-2.58	0.01	0.637553	0.940019
31	1.47621	0.145049	3.96	0	1.21762	1.78972		31	1.44042	0.0973565	5.4	0	1.26171	1.64446
32	1.92806	0.196529	6.44	0	1.57891	2.35442		32	1.77679	0.127138	8.03	0	1.54429	2.0443
41	1.56242	0.14666	4.75	0	1.29986	1.878		41	1.43078	0.0919455	5.57	0	1.26146	1.62283
42	1.62045	0.166162	4.71	0	1.32542	1.98115		42	1.65746	0.114609	7.31	0	1.44738	1.89802
51	1.24705	0.125248	2.2	0.028	1.02422	1.51836		51	1.15863	0.0741074	2.3	0.021	1.02211	1.31337
52	1.59686	0.188411	3.97	0	1.26717	2.01233		52	1.26341	0.0999916	2.95	0.003	1.08187	1.47541
61	0.692391	0.0752272	-3.38	0.001	0.559589	0.856708		61	0.590314	0.0419149	-7.42	0	0.513623	0.678457
71	1.96051	0.180729	7.3	0	1.63645	2.34875		71	2.0161	0.129786	10.89	0	1.77711	2.28722
81	0.826682	0.155244	-1.01	0.311	0.572124	1.1945		81	0.588377	0.081216	-3.84	0	0.448912	0.77117
91	1.25882	0.18358	1.58	0.114	0.945862	1.67532		91	1.01681	0.0978964	0.17	0.863	0.841952	1.22798
92	0.945872	0.195014	-0.27	0.787	0.631447	1.41686		92	1.27083	0.147274	2.07	0.039	1.01261	1.59489
year								year
2005	1.37074	0.130261	3.32	0.001	1.1378	1.65137		2005	1.12796	0.0667742	2.03	0.042	1.0044	1.26673
2006	1.28657	0.121721	2.66	0.008	1.06882	1.54869		2006	1.15339	0.0675539	2.44	0.015	1.0283	1.29369
2007	1.32625	0.123691	3.03	0.002	1.10468	1.59225		2007	1.09787	0.0644015	1.59	0.111	0.978633	1.23164
2008	1.40099	0.128945	3.66	0	1.16974	1.67794		2008	1.09924	0.06419	1.62	0.105	0.980358	1.23253
2009	1.36364	0.13198	3.2	0.001	1.12802	1.64848		2009	1.11067	0.0686314	1.7	0.089	0.983983	1.25367
COPD	2.17968	0.166215	10.22	0	1.87708	2.53106		COPD	1.42833	0.122027	4.17	0	1.20811	1.68869
dementia	4.29009	0.316378	19.75	0	3.71273	4.95724		dementia	2.58247	0.139484	17.57	0	2.32306	2.87085
diabetes	1.57899	0.156803	4.6	0	1.29972	1.91827		diabetes	1.60769	0.120209	6.35	0	1.38854	1.86144
hip fracture	7.18196	0.704386	20.1	0	5.92597	8.70415		hip fracture	6.46115	0.350875	34.36	0	5.80878	7.18678
parkinson's disease	4.406	0.456187	14.32	0	3.59677	5.39729		parkinson's disease	2.10538	0.254958	6.15	0	1.66054	2.66937
Preferential status initially	1.7693	0.217714	4.64	0	1.39015	2.25187		Preferential status initially	1.31248	0.104684	3.41	0.001	1.12254	1.53456
Interaction variable preferential status * age	0.981074	0.007187	-2.61	0.009	0.967088	0.995261		Interaction variable preferential status * age	0.989189	0.0046005	-2.34	0.019	0.980213	0.998247

## Sheet: resid_care
Dependent variable: Residential care use
Sex = M								Sex = F
No. of subjects	=	30761	Number of obs	=	539826			No. of subjects	=	38781	Number of obs	=	704831
No. of failures	=	1083						No. of failures	=	2484
Time at risk	=	559270						Time at risk	=	729331
			LR chi2(29)	=	1258.96						LR chi2(29)	=	2257.09
Log likelihood	=	-7704.64	Prob > chi2	=	0			Log likelihood	=	-18774.8	Prob > chi2	=	0
_t	Haz. Ratio	Std. Err.	z	P>z	[95% Conf.	Interval]		_t	Haz. Ratio	Std. Err.	z	P>z	[95% Conf.	Interval]
partner	0.461451	0.0293447	-12.16	0	0.407376	0.522703		partner	0.552001	0.0301412	-10.88	0	0.495976	0.614353
province_arrondis								province_arrondis
13	0.731047	0.142863	-1.6	0.109	0.498427	1.07223		13	0.837014	0.117026	-1.27	0.203	0.636389	1.10089
21	1.11304	0.136259	0.87	0.382	0.8756	1.41486		21	1.06391	0.0843156	0.78	0.434	0.910844	1.24269
23	0.770454	0.129004	-1.56	0.119	0.55491	1.06972		23	0.99035	0.103256	-0.09	0.926	0.807311	1.21489
24	0.98233	0.158312	-0.11	0.912	0.716272	1.34721		24	0.757376	0.0920686	-2.29	0.022	0.596812	0.961138
25	1.03503	0.175657	0.2	0.839	0.742151	1.44348		25	1.13276	0.125638	1.12	0.261	0.911438	1.40782
31	0.722285	0.115599	-2.03	0.042	0.527809	0.988416		31	0.713626	0.0775081	-3.11	0.002	0.576793	0.882919
32	0.984459	0.160384	-0.1	0.923	0.715358	1.35479		32	0.73984	0.0912932	-2.44	0.015	0.580903	0.942264
41	0.841524	0.121158	-1.2	0.231	0.634623	1.11588		41	0.920882	0.0868076	-0.87	0.382	0.765535	1.10775
42	1.37059	0.195118	2.21	0.027	1.03688	1.81169		42	0.872906	0.0965027	-1.23	0.219	0.702852	1.0841
51	0.982777	0.135148	-0.13	0.899	0.750587	1.28679		51	1.0952	0.0920893	1.08	0.279	0.928798	1.29142
52	1.71409	0.263163	3.51	0	1.26867	2.31589		52	1.30506	0.1346	2.58	0.01	1.0662	1.59743
61	1.13188	0.138611	1.01	0.312	0.890354	1.43893		61	1.18071	0.0910455	2.15	0.031	1.01509	1.37335
71	0.621989	0.104689	-2.82	0.005	0.447212	0.865071		71	0.594959	0.0731124	-4.23	0	0.467612	0.756987
81	0.997649	0.216195	-0.01	0.991	0.652407	1.52559		81	0.740714	0.119321	-1.86	0.062	0.540171	1.01571
91	0.856381	0.172324	-0.77	0.441	0.577278	1.27042		91	0.844931	0.107938	-1.32	0.187	0.657781	1.08533
92	0.787227	0.213724	-0.88	0.378	0.462389	1.34027		92	0.806577	0.142154	-1.22	0.223	0.570989	1.13937
year								year
2005	1.80699	0.293275	3.65	0	1.31464	2.48374		2005	1.30717	0.126965	2.76	0.006	1.08058	1.58129
2006	2.18666	0.343357	4.98	0	1.60739	2.97468		2006	1.47173	0.138568	4.1	0	1.22373	1.76999
2007	1.74128	0.27618	3.5	0	1.27603	2.37616		2007	1.33048	0.125497	3.03	0.002	1.1059	1.60065
2008	1.51322	0.240944	2.6	0.009	1.10756	2.06745		2008	1.29624	0.121364	2.77	0.006	1.07892	1.55733
2009	1.76569	0.283529	3.54	0	1.28893	2.41879		2009	1.20219	0.117139	1.89	0.059	0.993197	1.45517
COPD	1.54759	0.190798	3.54	0	1.21539	1.9706		COPD	1.55952	0.168108	4.12	0	1.26251	1.92639
dementia	14.2753	1.04233	36.41	0	12.3718	16.4716		dementia	10.0973	0.485974	48.04	0	9.18838	11.0962
diabetes	1.40899	0.221227	2.18	0.029	1.03576	1.91671		diabetes	1.1324	0.143091	0.98	0.325	0.883974	1.45063
hip fracture	4.06961	0.6523	8.76	0	2.97247	5.5717		hip fracture	5.13968	0.366969	22.93	0	4.46849	5.91168
parkinson's disease	2.75475	0.415821	6.71	0	2.04926	3.70313		parkinson's disease	3.47187	0.401963	10.75	0	2.76703	4.35625
Preferential status initially	1.7078	0.344602	2.65	0.008	1.14996	2.53626		Preferential status initially	1.05155	0.150191	0.35	0.725	0.79479	1.39125
Interaction variable preferential status * age	0.974812	0.0102038	-2.44	0.015	0.955017	0.995018		Interaction variable preferential status * age	0.996717	0.0070251	-0.47	0.641	0.983043	1.01058

## Sheet: comments
Comments
The time variable is age, measured in quarters
Efron approximation is used for ties
Reference group: no partner; province_arrondis= 11; year = 2004; no preferential status initially
Codes for province_arrondis
Code	Province or arrondissement
11	Antwerpen and Mechelen
13	Turnhout
21	Brussels
23	Halle-Vilvoorde
24	Leuven
25	Nivelles
31	West-Flanders-Coast
32	West-Flanders-Interior
41	Gent-Aalst
42	East-Flanders-other
51	Charleroi-Mons-Soignies
52	Hainaut-other
61	Liège
71	Limburg
81	Luxembourg
91	Namur (arrond.)
92	Namur (province) Other
